# Supplementary material for: Tracking the origin of two genetic components associated with transposable element bursts in domesticated rice
Source: Nat Commun. 2019 Feb 7;10:641. doi: 10.1038/s41467-019-08451-3 (PMC6367367; doi:10.1038/s41467-019-08451-3)
Supplement: Supplementary file 4 — Supplementary Data 1 [file 41467_2019_8451_MOESM4_ESM.xlsx]

## Sheet: Supplementary Data 1
Supplementary Data 1. O. sativa genomes and estimated copy numbers of mPing, Ping, and Pong
Taxa	Name	Origin	Subgroups	mPing	Ping	Pong
B001	Heibiao	China	temperate japonica	71	2	5
B002	Sansuijin	China	temperate japonica	61	0	3
B003	Zaoshengbai	China	admixed	72	2	2
B004	Qiuguangtengxi 104	Japan	temperate japonica	55	1	5
B005	Wanshi	Japan	temperate japonica	86	1	6
B006	Yikong	Vietnam	indica	8	0	5
B007	Tianhandao	Vietnam	indica	16	0	5
B008	Baxiang	Vietnam	temperate japonica	43	0	2
B009	Vietnam Zaodao	Vietnam	indica	10	0	3
B010	Malaihong	Malaysia	indica	9	0	2
B011	CO 22	India	indica	8	0	3
B012	2037(Rajahamsal)	India	indica	15	0	4
B013	Sri Lanka 1	Sri lanka	indica	15	0	4
B014	Wuziluosi 215	Soviet Union	temperate japonica	28	0	6
B015	Kahamu	Romania	indica	8	0	1
B016	Aomierte 168	Hungary	temperate japonica	7	1	4
B017	Aerjituo	Bulgaria	temperate japonica	5	0	3
B018	American Huangkedao	United States	tropical japonica	4	0	6
B019	Buleida A-75	Mexico	indica	14	0	6
B020	Jineiyadao	Guinea	admixed	4	0	3
B021	Seln 244A6-20	Australia	indica	5	0	6
B023	Gaoliqiu	North Korea	temperate japonica	17	1	5
B024	Xianluosichi	Thailand	indica	9	0	6
B025	Djanda Mandja	Indonesia	tropical japonica	1	0	6
B026	Padi Ladang Ase Polo Komek	Indonesia	indica	8	0	3
B027	C 894-21	Philippines	indica	8	0	5
B028	IR 10179-23-1-3	Philippines	indica	17	0	8
B029	Dumai	India	indica	10	0	4
B030	Jaibattey	India	indica	6	0	6
B031	Ngatsin	India	indica	12	0	7
B032	Rohini	India	indica	10	0	4
B033	BW 293-2	Sri lanka	indica	7	0	4
B034	Albania Rice	Albania	temperate japonica	48	0	6
B035	American Rice	United States	indica	10	0	5
B036	Jijucas Claro	Brazil	admixed	37	1	2
B037	Nanoay P.A	Argentina	admixed	7	0	4
B038	Nabated A Smar	Egypt	temperate japonica	30	0	3
B039	IRAT 10	Ivory Coast	admixed	39	0	9
B040	K 24	Uganda	indica	8	0	1
B043	YR 83-23-11	Australia	tropical japonica	11	1	4
B044	Santiannuo	Japan	admixed	5	0	7
B045	Gongchengxiang	Japan	temperate japonica	43	0	3
B046	Qiutianxiaoting	Japan	temperate japonica	47	1	4
B047	Zhenfu 8	Japan	temperate japonica	58	0	3
B048	CISOKAN	Indonesia	indica	9	0	5
B049	Zacaodao 13	Nepal	aus/boro	4	1	2
B051	GZ 1368-5-4	Egypt	indica	9	0	4
B052	J34	Madagascar	admixed	11	0	3
B053	80A97YR303-304-1-3	Australia	admixed	13	0	3
B054	80050YR72136-43	Australia	admixed	8	0	4
B055	YR196	Australia	temperate japonica	23	0	5
B056	Tieganwu	China	temperate japonica	7	0	4
B057	Xiushui 115	China	temperate japonica	21	0	4
B058	Erjiunan 1	China	indica	7	0	4
B059	Nanjing 11	China	indica	8	0	1
B060	Aijiaonante	China	indica	10	0	1
B061	Guangluai 4	China	indica	9	0	0
B062	Nantehao	China	indica	8	0	3
B063	Guizhao 2	China	indica	7	0	2
B064	Xiangzaoxian 7	China	indica	5	0	3
B065	Huangsiguizhan	China	indica	9	0	7
B066	Guangkexiangnuo	China	temperate japonica	2	0	3
B067	Funingzipigengzi	China	indica	9	0	1
B068	Gaoyangdiandao dahongmang	China	temperate japonica	6	0	5
B069	Dandongludao	China	admixed	39	1	3
B070	Laoguangtou 83	China	admixed	38	1	4
B071	Muxiqiu	China	temperate japonica	11	0	2
B072	Qiuqianbai	China	indica	10	0	5
B073	Jinxibai2	China	indica	10	0	6
B074	Taishannuo	China	indica	9	0	2
B075	Jinbaoyin	China	indica	7	0	4
B076	Minbeiwanxian	China	indica	8	0	6
B077	Yizhixiang	China	temperate japonica	9	0	2
B079	Esiniu	China	indica	10	0	6
B081	Heidu 4	China	indica	14	0	8
B082	Qiyuexian	China	indica	6	1	7
B083	Dongtingwanxian	China	indica	7	0	3
B084	Bawangbian 1	China	admixed	35	0	2
B085	Xugunuo	China	indica	9	0	3
B086	Muguanuo	China	admixed	7	0	3
B087	Zhongnong 4	China	indica	9	0	6
B088	San**Qishiluo	China	indica	10	0	4
B089	Qitoubaigu3	China	indica	8	0	4
B090	Zimi	China	indica	12	0	4
B091	Xiaohonggu	China	indica	14	0	5
B092	Gongju 73	China	indica	9	0	1
B093	Qitougu	China	indica	12	0	8
B094	Zinuo	China	indica	9	0	4
B095	Mowangguneiza	China	indica	7	0	4
B096	Jinzhinuo4	China	indica	15	0	7
B097	Jiienuo	China	indica	8	0	5
B100	Hongkezhenuo	China	admixed	1	0	4
B101	Yangkenuo	China	temperate japonica	8	0	3
B102	Maguzi	China	temperate japonica	4	0	6
B103	Laohongdao	China	temperate japonica	6	0	3
B104	Jiabala	India	indica	11	0	2
B105	Baoxuan 21	China	indica	8	0	4
B106	Wenxiangnuo	China	indica	6	0	6
B107	Dawannuo	China	indica	7	0	4
B108	Xianggu	China	indica	12	0	4
B109	Lengshuigu 2	China	admixed	3	0	3
B110	Huangpinuo	China	temperate japonica	2	0	3
B111	Zimangfeie	China	temperate japonica	2	0	4
B112	Liusha 1	China	indica	9	0	1
B113	Chenwan 3	China	indica	6	0	2
B114	Chengduai 3	China	indica	9	0	1
B115	Aimakang	China	indica	12	0	3
B116	Shufeng 101	China	indica	5	0	4
B117	Lixingeng	China	temperate japonica	6	0	5
B118	Ergangai	China	indica	10	1	3
B119	Guangluai 15-1	China	indica	9	0	1
B120	Hongwan 1	China	indica	5	0	5
B121	Luke 3	China	indica	8	0	2
B122	Liaogeng 287	China	temperate japonica	52	0	1
B123	Zaoshuxiangheimi	China	indica	6	0	1
B124	Geng 87-304	China	temperate japonica	39	1	3
B125	Xiangwanxian 3	China	indica	12	0	3
B126	Zaoxian 240	China	indica	9	0	2
B127	Dangyu 5	China	indica	8	0	2
B128	Sibeitizhao 6	China	indica	6	0	2
B129	Hongainuo	China	indica	10	0	5
B130	Wanlixian	China	indica	7	0	3
B131	Aizizhan	China	indica	13	0	2
B132	Xiaobaimi	China	indica	13	0	2
B133	Yanshuichi	China	indica	6	0	4
B134	Xishi 15	China	admixed	0	0	3
B135	Honggenghangu3	China	indica	8	0	3
B136	Yuyannuo	China	admixed	0	0	2
B137	80B	Philippines	indica	7	0	3
B138	Gu 154	China	indica	8	0	5
B139	IR 661-1	China	indica	13	0	6
B140	Pei C122	China	indica	9	0	5
B141	Geng 7623	China	admixed	9	0	2
B142	Ninghui 21	China	admixed	35	0	2
B143	76--1	China	admixed	41	1	4
B144	Huhui 628	China	admixed	18	0	3
B145	Teqingxuanhui	China	indica	10	0	2
B146	JWR 221	China	indica	8	0	3
B147	Baikehanhe	China	indica	9	0	3
B148	Lengshuinuo	China	admixed	0	0	3
B149	Haoxiang	China	indica	10	0	2
B150	L 301B	China	indica	9	0	3
B151	Jinnante 43B	China	indica	12	0	3
B152	Zaoshunonghu 6	China	temperate japonica	60	1	6
B153	Qingsiai 16B	China	indica	10	0	3
B154	Liming B	China	temperate japonica	46	1	3
B155	Baoxie-7B	China	indica	7	0	3
B156	G Zhenshan 97B	China	indica	7	0	4
B157	88B	China	indica	9	0	2
B158	Taizhong 65/taizhongHR539	China	admixed	49	0	8
B159	Taizhongzailai 1/taizhong65	China	indica	10	1	2
B160	Shuiyuan 300Li	China	temperate japonica	180	3	6
B161	Yelicanghua	China	temperate japonica	11	0	4
B162	Baigedao	China	temperate japonica	7	0	2
B163	Liushizao	China	indica	8	0	3
B164	Qingke	China	aus/boro	8	0	3
B165	Haohuangla	China	indica	7	0	5
B166	Jianghuadao	North Korea	temperate japonica	24	0	4
B167	Qingjinzaosheng	North Korea	temperate japonica	43	0	4
B168	Zhuyuan	Japan	admixed	54	1	2
B169	Ailuyu	Japan	temperate japonica	32	1	3
B170	Hongse 90	Russia	temperate japonica	27	0	4
B171	Linguo	Italy	temperate japonica	46	0	6
B173	Tjantajan	Indonesia	admixed	2	1	6
B176	BRC 25-146-2-1	Bangladesh	indica	7	0	4
B179	Keluoduo B	France	temperate japonica	4	0	3
B180	P1790-5-1M-4-5M-1B-3M-B	Columbia	indica	10	0	5
B181	71011	Australia	indica	8	0	1
B182	Chimao	Japan	temperate japonica	40	0	4
B183	Qingnuo Kyohatamochi	Japan	temperate japonica	46	1	4
B184	CHANH 148	Vietnam	indica	29	0	0
B185	SLK 2-18-2	Laos	indica	6	0	2
B187	RP 1570-44-1	India	indica	12	0	4
B188	IRAT 36	Ivory Coast	tropical japonica	0	0	5
B189	IRAT 669	Ivory Coast	tropical japonica	3	0	5
B190	ITA 221	Nigeria	tropical japonica	0	0	5
B191	80A60YR71009-1-5	Australia	admixed	13	0	3
B192	R42	Philippines	admixed	6	0	6
B193	C.MEDIO 7	Cuba	indica	9	0	2
B194	ECIA 179-S13	Cuba	indica	11	0	4
B195	PMS 10B	India	indica	10	0	2
B196	Taidongludao	China	admixed	11	0	8
B197	Taizhongxianxuan 2	China	indica	5	0	4
B198	Jiefangxian	China	indica	8	0	3
B199	Hongmisandan	China	temperate japonica	2	0	1
B200	Jinyou 1	China	indica	9	0	1
B201	Chengnongshuijing	China	indica	8	0	5
B202	Baoxie 123B	China	indica	6	0	5
B203	Biwusheng	China	indica	9	0	5
B204	Longhuamaohu	China	temperate japonica	8	1	4
B205	Cunsanli	China	admixed	4	0	7
B207	Aihechi	China	indica	6	0	3
B208	Lucaihao	China	indica	9	0	2
B210	Nanxiongzaoyouzhan	China	indica	11	0	3
B212	Chikenuo	China	admixed	4	0	1
B213	Liuyenian	China	indica	8	0	18
B214	Xuanenchangtanqingzhan	China	indica	11	0	5
B215	Hongqi 5	China	temperate japonica	8	0	3
B216	Hanmadao4	China	indica	13	0	4
B217	Honggu	China	indica	6	0	3
B218	Wuzidui	China	temperate japonica	28	0	7
B219	Haolai	China	indica	10	0	5
B221	Fanhaopi	China	admixed	14	0	5
B222	Beizinuo	China	indica	10	0	3
B223	Cungunuo	China	admixed	8	0	7
B224	Younian	China	indica	12	0	4
B225	Guantuibaihe 1	China	temperate japonica	0	0	3
B226	Heimangdao	China	temperate japonica	3	0	4
B227	Menjiagao 1	China	indica	54	0	5
B228	Haobayong 1	China	admixed	18	1	5
B229	Menjiading 2	China	indica	8	0	4
B230	Banjiemang2	China	admixed	5	0	4
B232	Xiangaizao 10hao	China	indica	5	0	2
B233	Xiangwanxian 1	China	indica	11	0	1
B234	Aituogu 151	China	indica	8	0	1
B235	Zhonghua 8	China	temperate japonica	113	2	2
B236	Jindao 1	China	temperate japonica	29	0	3
B238	Momi	China	indica	7	0	2
B239	Zhendao 232	China	indica	6	0	2
B240	Zhengdao 5	China	temperate japonica	42	0	2
B241	Lamujia	China	admixed	0	0	3
B242	Gui 630	China	indica	6	0	3
B243	Huhui 91269	China	aus/boro	8	0	3
B244	Xiangdao	China	indica	6	0	2
B245	Shanjiugu	China	admixed	0	0	5
B246	Laozaogu	China	indica	9	0	4
B247	Jinnante B	China	indica	16	0	10
B248	Zhuzhen B	China	indica	5	0	4
B249	Chaoyangyihao B	China	indica	8	0	1
B250	Annongwangeng B	China	temperate japonica	41	0	6
B252	Xiangai B	China	indica	7	0	0
B253	Jiangnongzao 1 B	China	indica	9	0	5
B254	Jinghu3 B	China	indica	11	0	4
B255	Dianrui 409B	China	indica	7	0	1
B258	Xingguo	China	temperate japonica	12	1	3
B259	Leihuozhan	China	indica	9	0	1
B260	Mamagu	China	indica	10	0	4
B261	Meihuanuo	China	indica	15	0	4
B263	Weiguo	China	temperate japonica	25	0	1
B264	Sanbaili	China	indica	9	0	5
B265	Wukezhan	China	indica	7	0	4
B266	Haomake (K)	China	admixed	0	0	9
B267		China	indica	10	0	3
B268	Nangaogu	China	indica	11	0	2
B269	Yuefu	China	temperate japonica	62	1	2
CX10	Gang 46B	China	indica	9	0	1
CX100	Palung 2	Nepal	admixed	9	0	5
CX101	Hei Mi Chan	Taiwan	indica	7	0	2
CX102	Tek Si Chut	Taiwan	indica	8	0	3
CX103	Rubio	Peru	admixed	22	0	5
CX104	Sadri rice 1	Iran	aromatic	1	0	7
CX106	SAL BUI BAO	Vietnam	tropical japonica	0	0	10
CX107	Tun Sart	Vietnam	indica	6	0	5
CX108	Ziri	India	admixed	11	0	9
CX109	Dacca6	Philippines	admixed	12	0	5
CX11	Gumei 2	China	admixed	20	0	5
CX110	UP15	Japan	aromatic	3	0	7
CX111	Giza14	Egypt	tropical japonica	1	0	6
CX112	Ginga	Japan	admixed	3	0	5
CX113	Biniapan	NA	tropical japonica	1	0	4
CX114	Guang Lu Ai 4	China	indica	9	0	0
CX115	Yun hui 72	China	indica	9	0	4
CX116	Wudadaozhong	North Korea	temperate japonica	44	0	3
CX117	IR65600-27-1-2-2	Philippines	indica	9	0	3
CX118	Yetuozai	China	indica	10	0	3
CX119	P59279	NA	indica	9	0	3
CX12	Huagengxian 74	China	indica	4	0	4
CX120	TKM6	India	indica	7	0	4
CX121	Guang122	China	indica	6	0	4
CX122	Tai-Zhong-Xian 10	Taiwan	indica	7	0	3
CX123	Yu Qiu Gu	China	indica	7	0	1
CX124	IR71466-75-3-B-1	Philippines	indica	17	0	2
CX125	CAOZHAO-2	China	indica	7	0	2
CX126	IRBB60	Philippines	indica	6	0	3
CX128	Gajale	Nepal	indica	9	0	6
CX129	MOLOK	Indonesia	tropical japonica	7	3	4
CX13	R644	China	admixed	19	1	3
CX130	CHIPDA	India	indica	13	0	3
CX131	ZALE	Myanmar	indica	9	0	3
CX132	AP423	India	tropical japonica	1	0	6
CX133	Zhengshan97	China	indica	8	0	2
CX134	IRBB7	Philippines	indica	7	0	2
CX138	Qd_441	China	admixed	28	1	4
CX139	Amareles	Portugal	admixed	12	0	5
CX14	Chennong 265	China	temperate japonica	45	0	2
CX140	Nipponbare	Japan	temperate japonica	52	1	5
CX141	Padi Siam Kuning	Malaysia	indica	6	0	5
CX142	Ai Yeh Lu	China	admixed	18	0	4
CX143	Khasar	Iran	aromatic	0	0	4
CX144	Hta7204	NA	indica	4	0	2
CX145	Minghui 63	China	indica	8	0	5
CX146	Co43	India	indica	10	0	2
CX147	Seberang	NA	indica	9	0	10
CX148	Sri Raja	Malaysia	indica	11	0	10
CX149	Karnal Local	India	aromatic	0	0	4
CX15	Y134	China	admixed	8	0	1
CX150	Chorofa	Philippines	indica	6	0	3
CX151	AZUCENA	Philippines	tropical japonica	3	0	4
CX152	Cisadane	NA	indica	9	0	3
CX153	Jalmagna	India	indica	12	0	7
CX154	Khao Dawk Mali 105	Thailand	indica	10	0	5
CX155	Madhukar	India	indica	9	0	2
CX156	MR84	Malaysia	indica	6	0	3
CX157	Ptb33	India	admixed	9	0	2
CX158	Shwe War Tun	Vietnam	indica	8	0	1
CX16	Yuan jing 7	China	temperate japonica	30	0	1
CX160	W1263	India	admixed	9	0	4
CX161	IR42	Philippines	indica	7	0	2
CX162	TN1	Taiwan	indica	10	0	5
CX165	Wuyugeng 3	China	temperate japonica	39	0	1
CX17	Yuexiangzhan	China	indica	10	0	5
CX18	Zaoxian 14	China	indica	8	0	1
CX182	SLG1	Japan	indica	8	0	1
CX19	Zhong 413	China	indica	9	0	4
CX2	BR11	Bangladesh	indica	9	0	4
CX20	Zihui 100	China	indica	7	0	3
CX205	IR69428-6-1-1-3-3	Philippines	admixed	21	2	5
CX206	IR2061-522-6-9	Philippines	indica	5	0	2
CX207	Gaozi	China	indica	8	0	5
CX21	Bg90-2	Sri Lanka	indica	9	0	3
CX210	Qb_604	China	admixed	33	1	6
CX211	M3122	China	temperate japonica	28	0	3
CX212	Nongken 58	Japan	temperate japonica	37	1	2
CX213	Chennong 89366	China	temperate japonica	42	0	8
CX214	Brazil Nuodao	Brazil	tropical japonica	1	0	4
CX218	Type3	India	indica	8	0	3
CX219	FL478	Philippines	indica	10	0	5
CX22	PR106	India	indica	7	0	2
CX220	IRAT109	Brazil	tropical japonica	8	0	5
CX221	Zhongyouzao 81	China	indica	6	0	1
CX225	IR77298-14-1-2	Philippines	indica	15	0	2
CX226	IR06G113	Philippines	indica	11	0	1
CX227	KASALATH	Japan	admixed	7	0	8
CX228	Bala	India	admixed	9	0	3
CX23	Rasi	Indonesia	indica	7	0	4
CX230	IR64-IL	China	indica	10	0	2
CX231	IR52561-UBN-1-1-2	Philippines	indica	7	0	4
CX232	IR55419-04	Philippines	indica	6	0	5
CX233	IR58821-23-1-3-1	Philippines	indica	5	0	4
CX234	IR62266-42-6-2	Philippines	indica	10	0	6
CX235	NSIC RC9 (APO)	Philippines	indica	8	0	2
CX236	Vandana	NA	admixed	6	0	3
CX237	B6136-3-TB-0-1-5	Philippines	indica	8	0	5
CX238	BW311-9	Philippines	indica	9	0	5
CX24	TKM 9	India	indica	7	1	0
CX240	Carijo	Brazil	indica	7	0	4
CX241	IAC47	Philippines	tropical japonica	1	0	6
CX242	IR47686-4-4-B-1	Philippines	admixed	6	0	6
CX243	IR47686-6-2-1-1	Philippines	tropical japonica	8	0	5
CX247	IRAT144	Indonesia	indica	11	0	7
CX248	KinandangPatong	Philippines	tropical japonica	0	0	4
CX249	2004	China	indica	9	0	4
CX25	Cisanggarung	Indonesia	indica	10	0	5
CX250	829	China	indica	9	0	4
CX251	Xudao 4	China	temperate japonica	41	1	6
CX26	Amol3(Sana)	Iran	indica	5	0	5
CX262	IAC3	China	tropical japonica	1	0	3
CX263	PADISENEMOK	NA	indica	10	0	3
CX265	MONOLAYA	United States	indica	8	0	3
CX266	DINORADO	Philippines	tropical japonica	2	0	6
CX267	IET1444	India	indica	12	0	3
CX268	ARROZVERMELHO	Philippines	indica	8	0	4
CX269	IAC165	Brazil	tropical japonica	1	0	7
CX27	Khazar	Iran	indica	6	0	9
CX270	TAICHUNGNATIVE1	Taiwan	indica	8	0	7
CX273	NONA BOKRA	India	indica	7	0	4
CX274	IR26	Philippines	indica	6	0	4
CX275	IR34	Philippines	indica	7	0	4
CX276	IR8192-200-3-3-1-1	Philippines	indica	7	0	3
CX277	02428-IL	China	admixed	31	1	4
CX278	IR68	Philippines	indica	6	0	5
CX28	Gayabyeo	Korea	indica	8	0	2
CX280	Maravilha	Brazil	admixed	10	0	10
CX281	IR68897B	Philippines	indica	8	0	2
CX282	Lijiangxintuanheigu	China	admixed	11	0	4
CX284	Han 502	China	admixed	15	0	4
CX285	Nonglinnuo	China	admixed	18	0	5
CX286	C349	China	admixed	37	0	1
CX287	C52	China	temperate japonica	43	0	6
CX288	D11	China	indica	14	0	6
CX29	Milyang23	North Korea	admixed	27	1	5
CX290	Duo 57	China	indica	10	0	5
CX291	D15	China	indica	14	0	5
CX296	IR74	Philippines	indica	6	0	4
CX3	BR24	Bangladesh	indica	9	0	7
CX30	MR185	Malaysia	indica	9	0	2
CX303	LX2007	China	indica	11	0	4
CX304	Luyin 46	China	indica	9	0	6
CX305	ZH5	China	indica	7	0	2
CX306	Mongolia Rice	China	temperate japonica	32	0	4
CX307	HP121	China	admixed	58	1	8
CX31	Hnankar	Myanmar	indica	10	0	2
CX313	R106	China	indica	6	0	4
CX314	117	China	indica	8	0	3
CX315	Zidao	North Korea	temperate japonica	14	0	3
CX316	MR39	China	admixed	28	0	1
CX317	MR19	China	admixed	47	1	3
CX318	Heiheaihui	China	indica	11	0	2
CX319	Mengguandamagu	China	indica	8	0	1
CX32	Manauthukha	Myanmar	admixed	9	0	5
CX328	Baoxuan 21	China	indica	12	0	2
CX329	Jinchuanyihao	China	temperate japonica	47	1	4
CX33	Shwe Thwe Yin Hyv	Myanmar	indica	11	0	3
CX330	Yueguang	Japan	temperate japonica	46	1	4
CX34	Bg 300	Sri Lanka	indica	13	0	5
CX340	Hua 564	China	indica	9	0	3
CX341	Hua 565	China	indica	9	0	6
CX342	Wanxian 763	China	indica	11	0	5
CX343	Wanxian 77	China	indica	14	0	4
CX344	Hexi 41	China	temperate japonica	43	0	4
CX345	Yungeng 23	China	temperate japonica	38	1	6
CX346	SAGC	China	indica	9	0	4
CX347	SAGC	China	indica	9	0	3
CX348	Zhonghua 1	China	indica	8	0	3
CX349	KCD1	NA	indica	8	0	4
CX35	Bg 94-1	Sri Lanka	indica	10	0	7
CX350	Wuyugeng 20	China	temperate japonica	27	0	2
CX351	053A-3	China	temperate japonica	26	0	5
CX352	BD007	China	tropical japonica	2	0	3
CX353	CAU1	China	admixed	33	0	2
CX354	CAU2	China	admixed	22	0	5
CX355	Yunlu 102	China	tropical japonica	5	0	8
CX356	Yandao 8	China	temperate japonica	39	1	6
CX357	PSBRC80	Philippines	indica	7	0	2
CX358	PSBRC82	Philippines	indica	9	0	3
CX359	Yunlu 103	China	tropical japonica	3	0	9
CX360	Y075	NA	indica	8	0	5
CX361	G341	NA	indica	9	0	2
CX362	YZX1	NA	indica	9	0	2
CX363	YZX2	NA	indica	8	0	3
CX364	42686	NA	indica	7	0	4
CX365	Compact Plant Type Material	China	admixed	8	1	9
CX366	Ganwanxian 37 (926)	China	indica	9	0	5
CX367	Haogelao	China	admixed	5	0	7
CX368	N22	India	aus/boro	3	1	5
CX369	IRBB62	Philippines	indica	6	0	3
CX37	OM997	Vietnam	indica	8	0	2
CX370	Chenghui 727	China	indica	10	0	3
CX371	NERICA 1	Africa	tropical japonica	2	0	9
CX372	NERICA 2	Africa	tropical japonica	2	0	6
CX373	NERICA 8	Africa	tropical japonica	1	0	5
CX374	NERICA 9	Africa	tropical japonica	1	0	5
CX375	NERICA-L-1	Africa	indica	10	0	2
CX376	NERICA-L-20	Africa	indica	13	0	6
CX377	NERICA-L-27	Africa	indica	8	0	2
CX378	Huhan 15	China	indica	10	0	5
CX379	Nionoka	Mali	indica	5	0	3
CX380	Yandao 9	China	temperate japonica	38	0	3
CX381	Adny 11	NA	indica	6	0	3
CX382	Kogomg 1-1	NA	indica	9	0	3
CX383	Hongza	China	temperate japonica	38	0	3
CX384	Fengza	China	temperate japonica	34	0	4
CX385	NPT-100	China	indica	9	0	4
CX386	NPT-114	China	indica	7	0	4
CX387	1088	NA	indica	8	0	5
CX388	KR200	Thailand	indica	11	0	5
CX389	Jinyuan 85	China	temperate japonica	49	1	2
CX390	Yuelianggu	China	indica	10	0	5
CX391	YJ30	China	temperate japonica	40	1	6
CX392	SARD	NA	indica	8	0	4
CX393	Huangsizhan	China	indica	9	0	3
CX394	Molizhanxuan	China	indica	10	0	4
CX395	YSBR1	China	admixed	11	0	5
CX396	Guandong 194 (Soft Rice)	Japan	temperate japonica	49	1	6
CX397	Nangeng 46 (Soft Rice)	China	temperate japonica	38	0	3
CX399	Matatag2	Philippines	indica	11	0	1
CX4	93072	China	admixed	33	0	10
CX400	Tog5674	Africa	admixed	8	0	7
CX401	Tog7291	Africa	admixed	11	0	5
CX402	Tog6542	Africa	admixed	0	0	0
CX403	IR64a	Philippines	indica	11	0	2
CX42	IR68552-55-3-2	Philippines	indica	8	0	4
CX43	IR66897B	Philippines	indica	8	0	2
CX431	Duoxi 1	China	indica	11	0	5
CX44	IR58025B	Philippines	indica	10	0	3
CX45	Dhan4	India	indica	9	0	2
CX46	Pusa(Basmati 1)	India	admixed	3	0	2
CX47	Diangeng	China	temperate japonica	31	0	8
CX48	PT60	China	indica	8	0	4
CX49	NAN-29-2	China	admixed	21	0	3
CX5	108S	China	indica	14	0	2
CX50	Ai Zi DAO	China	indica	11	0	3
CX51	Babaomi	China	indica	7	0	3
CX52	Diandun 502	China	indica	8	0	1
CX53	Jiangxisimiao	China	indica	8	0	3
CX534	Tongnian 1	China	temperate japonica	52	1	4
CX54	Linyitangdao	China	indica	3	0	6
CX542	RR2-6	China	admixed	20	0	6
CX548	Zhongjian 100	China	indica	7	0	2
CX55	Pengshantieganzhan	China	indica	10	0	3
CX56	Yunguang 8	China	temperate japonica	33	0	5
CX57	Zhongchao 123	China	temperate japonica	29	1	3
CX58	Giza159	Egypt	temperate japonica	34	0	2
CX59	Milagrosa, Zawa Banday	Philippines	aromatic	2	0	3
CX6	C418	China	admixed	30	0	1
CX60	Basmati	India	indica	7	0	6
CX61	Bhavani	India	indica	8	0	2
CX63	Jhona 349	India	aus/boro	3	0	5
CX64	IRAT 352	Philippines	indica	7	0	3
CX65	Domsiah	Iran	aromatic	1	0	6
CX66	Tarom molaii	Iran	aromatic	2	0	5
CX67	Binam	Iran	aromatic	2	0	6
CX68	MR106	Malaysia	indica	9	0	2
CX69	MR167	Malaysia	admixed	9	0	4
CX70	MR77(Seberang )	Malaysia	indica	6	0	4
CX71	Innmayebaw	Malaysia	indica	8	0	4
CX72	Basmati 385	Pakistan	admixed	2	0	5
CX73	IR6	Philippines	indica	8	0	5
CX74	JP-5	Pakistan	temperate japonica	28	0	3
CX75	At354	Sri Lanka	indica	11	0	5
CX76	BG304	Sri Lanka	indica	9	0	6
CX77	Lemont	United States	tropical japonica	10	0	6
CX78	M401	United States	admixed	26	0	7
CX79	Cs94	Vietnam	indica	8	0	3
CX8	Chenghui 448	China	indica	7	0	3
CX80	OM1706	Vietnam	indica	4	0	3
CX82	X21	Vietnam	indica	5	0	2
CX83	X22	Vietnam	indica	7	0	2
CX84	X23	Vietnam	indica	3	0	2
CX85	C71	Vietnam	indica	11	0	2
CX86	C70	Vietnam	indica	7	0	4
CX87	Q5	Vietnam	indica	7	0	3
CX88	Huanyangnian	China	indica	10	0	3
CX89	M202	United States	indica	12	0	3
CX9	Fengaizhan	China	indica	7	0	2
CX90	Chhomromg	Nepal	admixed	9	0	5
CX91	Govind	India	indica	7	0	2
CX92	UPR 191-66	India	indica	8	0	2
CX93	TGMS29	India	indica	8	0	4
CX94	Swarna	India	indica	5	0	6
CX96	Ajaya	India	indica	8	0	1
CX97	Budda	India	indica	9	0	2
CX98	Doddabyranella	India	admixed	9	0	2
CX99	Doddi	India	indica	10	0	3
IRIS_313-10000	SUWEON 311	South Korea	indica	13	0	3
IRIS_313-10001	C 662083	Taiwan	indica	8	0	3
IRIS_313-10002	BW295-5	Sri Lanka	indica	4	0	2
IRIS_313-10007	GARURA	Nepal	indica	12	0	6
IRIS_313-10010	LALKA(LAL DHAN)	Fiji	indica	9	0	6
IRIS_313-10014	SANT ANDREA	Italy	temperate japonica	24	0	5
IRIS_313-10016	BOHOTO BALOOCHESTAN	Iran	indica	8	0	6
IRIS_313-10020	HODARAWALA	Sri Lanka	aus/boro	0	0	6
IRIS_313-10025	KALAPATLE	Madagascar	admixed	0	0	3
IRIS_313-10026	KITRANA 1007	Madagascar	admixed	8	0	3
IRIS_313-10030	NS252	Madagascar	admixed	9	0	2
IRIS_313-10032	NS1576	Madagascar	aromatic	0	0	5
IRIS_313-10034	RIZ INDETERMINE	Niger	indica	9	0	4
IRIS_313-10035	RIZ TYPE SORGHO	Madagascar	admixed	13	0	2
IRIS_313-10040	MILYANG 77	South Korea	indica	16	0	2
IRIS_313-10041	BOTOHAVANA MENA	Madagascar	tropical japonica	2	0	6
IRIS_313-10045	BANTA TIMA	Gambia	indica	8	0	7
IRIS_313-10046	CHAMA(DWARF)	Zambia	indica	10	0	3
IRIS_313-10047	EX MARABA-GURUKU	Nigeria	indica	10	0	4
IRIS_313-10048	MOVE(MOKOLE)	Benin	admixed	7	0	2
IRIS_313-10050	TSIMATAHOPAOSA	Madagascar	indica	14	0	3
IRIS_313-10051	TSIVIMBININA	Madagascar	tropical japonica	1	0	5
IRIS_313-10054	TOC-5430	Panama	indica	8	0	5
IRIS_313-10056	HOKURIKU 52	Japan	admixed	0	0	3
IRIS_313-10057	CHUGOKU 68 HEN	Japan	temperate japonica	40	0	2
IRIS_313-10059	DACHEONGBYEO	South Korea	temperate japonica	54	0	5
IRIS_313-10061	ESTRELA A	Portugal	admixed	12	0	5
IRIS_313-10062	REA	Greece	admixed	4	0	5
IRIS_313-10065	JAERAERYUKDO	South Korea	admixed	9	0	9
IRIS_313-10067	JEONBUKGUNGWEONNA	South Korea	admixed	13	0	9
IRIS_313-10071	CHIYODA WASE	Japan	admixed	14	2	5
IRIS_313-10073	OWARI MOCHI	Japan	admixed	9	0	10
IRIS_313-10074	RIKU AIKOKU	Japan	admixed	14	1	4
IRIS_313-10075	SANGOKU	Japan	admixed	11	0	7
IRIS_313-10076	SHINA MOCHI	Japan	admixed	16	0	7
IRIS_313-10077	TAMASHIRO HIKARI	Japan	indica	8	0	5
IRIS_313-10078	YOSHINO MOCHI	Japan	admixed	14	0	9
IRIS_313-10079	DANGO MOCHI	Japan	admixed	13	0	9
IRIS_313-10080	HIRAKAWA OKUTE	Japan	admixed	9	0	10
IRIS_313-10082	KYUUSHUU	Japan	admixed	16	2	4
IRIS_313-10083	BETIS	Spain	admixed	28	0	4
IRIS_313-10084	SENIA	Spain	temperate japonica	34	0	4
IRIS_313-10089	KALIN	Bulgaria	temperate japonica	23	0	2
IRIS_313-10092	CHALBYEO	South Korea	temperate japonica	59	0	3
IRIS_313-10093	CHEONJUDO	South Korea	temperate japonica	35	0	1
IRIS_313-10094	GAWICHAL	South Korea	admixed	14	0	10
IRIS_313-10096	JOKJEBICHAL	South Korea	admixed	28	1	8
IRIS_313-10097	MAEKJO	South Korea	temperate japonica	19	1	3
IRIS_313-10099	MANONGAZATO	Madagascar	tropical japonica	0	0	8
IRIS_313-10102	KELIRENY	Madagascar	admixed	6	0	5
IRIS_313-10103	DALSUNG 41	South Korea	indica	11	0	2
IRIS_313-10109	EX EBOKOZURU	Nigeria	indica	12	0	5
IRIS_313-10111	MOLO	Italy	admixed	26	0	6
IRIS_313-10113	EX FOILAEIN(NAPUTO)	Mozambique	indica	8	0	3
IRIS_313-10114	FACAGRO 64	Burundi	admixed	8	0	2
IRIS_313-10119	GITANO	Italy	admixed	21	0	3
IRIS_313-10124	GALSAEGSSAL SHAREI	South Korea	temperate japonica	29	1	4
IRIS_313-10129	SAN SHIH TSI	China	indica	9	0	1
IRIS_313-10134	PIN GAEW 56	Thailand	indica	10	0	6
IRIS_313-10147	RD19	Thailand	indica	4	0	8
IRIS_313-10148	CAUVERY	India	indica	10	1	5
IRIS_313-10150	N 22	India	aus/boro	4	0	5
IRIS_313-10151	RD15	Thailand	indica	9	0	5
IRIS_313-10152	KETAN MENAH	Indonesia	tropical japonica	0	0	3
IRIS_313-10154	HE-GU-TSAO	China	indica	11	0	2
IRIS_313-10158	PICO NEGRO	Ecuador	indica	7	0	11
IRIS_313-10161	BR-IRGA-409	Brazil	indica	10	0	3
IRIS_313-10164	HAN NUO	China	temperate japonica	33	0	2
IRIS_313-10167	IR 56	Philippines	indica	4	0	3
IRIS_313-10168	MEI FENG 9	China	indica	10	0	4
IRIS_313-10170	MIN ZAO 6	China	indica	10	0	2
IRIS_313-10171	YA NONG ZAO 4	China	indica	8	0	5
IRIS_313-10176	NAM ROO	Thailand	admixed	0	0	4
IRIS_313-10177	DA GANG ZHAN	China	indica	8	0	4
IRIS_313-10178	GAO JIAO BAI	China	indica	4	0	4
IRIS_313-10179	GUI HUA ZAO	China	indica	8	0	4
IRIS_313-10189	DA NUO(ZHAN)	China	indica	12	0	3
IRIS_313-10190	DENG DENG QI	China	indica	10	0	4
IRIS_313-10191	MIN KE ZHAN	China	indica	7	0	4
IRIS_313-10196	GUO DI HEI	China	tropical japonica	1	0	3
IRIS_313-10211	BAI HE	China	indica	8	0	3
IRIS_313-10220	EPEAL 102	Brazil	indica	6	0	5
IRIS_313-10221	BA BAI GU	China	indica	7	0	6
IRIS_313-10224	HUA LI ZAO	China	indica	8	0	6
IRIS_313-10226	TONG GU HONG	China	indica	7	0	4
IRIS_313-10228	HAN NUO	China	temperate japonica	2	0	4
IRIS_313-10234	PSBRC50	Philippines	indica	5	0	3
IRIS_313-10235	PSBRC68	Philippines	indica	6	0	4
IRIS_313-10237	PSBRC86	Philippines	indica	12	0	2
IRIS_313-10238	PSBRC88	Philippines	indica	11	0	2
IRIS_313-10239	LIU XU	China	indica	7	0	0
IRIS_313-10242	H 305-84	Hungary	temperate japonica	11	0	3
IRIS_313-10247	AMISTAD 82	Cuba	indica	9	0	1
IRIS_313-10257	ALTAMIRA 9	Nicaragua	indica	7	0	5
IRIS_313-10258	BULI INIA	Chile	admixed	14	0	4
IRIS_313-10260	CEA 3	Paraguay	indica	6	0	5
IRIS_313-10263	CUYAMEL 3820	Mexico	indica	8	0	2
IRIS_313-10268	FONAIAP 2	Venezuela	admixed	7	0	8
IRIS_313-10271	IA CUBA 17	Cuba	indica	8	0	2
IRIS_313-10272	COLOMBIA 1	Colombia	admixed	13	0	5
IRIS_313-10274	ICTA CRISPO 38	Guatemala	indica	6	0	1
IRIS_313-10275	ICTA MOTAGUA	Guatemala	indica	9	0	4
IRIS_313-10279	JUMA 62	Dominican Republic	indica	9	0	4
IRIS_313-10285	SICAN	Peru	indica	8	0	8
IRIS_313-10287	UQUIHUA	Peru	indica	11	0	7
IRIS_313-10289	ARAURE 1	Venezuela	indica	12	0	5
IRIS_313-10290	ELONI	Suriname	indica	8	0	2
IRIS_313-10293	ECIA 24-107-1	Cuba	indica	8	0	1
IRIS_313-10294	IR 21015-72-3-3-3-1	Philippines	indica	6	0	3
IRIS_313-10295	PDR 34-2-1-2	Pakistan	admixed	0	0	5
IRIS_313-10298	3210	Sri Lanka	indica	5	0	1
IRIS_313-10300	CT 9506-18-7-1T-2	Colombia	admixed	8	0	4
IRIS_313-10301	IRGA 959-1-2-2F-4-1-4A-6-CA-6X	Brazil	indica	9	0	4
IRIS_313-10307	INIAP 6	Ecuador	indica	8	0	2
IRIS_313-10314	INIAP 10	Ecuador	indica	9	0	4
IRIS_313-10318	RUSTIC	Guyana	indica	5	0	4
IRIS_313-10325	CAMPONI	Suriname	indica	9	0	6
IRIS_313-10327	CAROLINO BLANCO	Peru	tropical japonica	0	0	7
IRIS_313-10332	B 4414 F-MR-6-3	Indonesia	indica	10	0	3
IRIS_313-10333	B 6136-3-TB-0-1-5	Indonesia	indica	9	0	5
IRIS_313-10334	B 6136 E-3-TB-0-1-5	Indonesia	indica	8	0	4
IRIS_313-10336	B 6144-MR-6-0-0	Laos	tropical japonica	4	0	4
IRIS_313-10337	B 6149 F-MR-7	Indonesia	indica	11	0	7
IRIS_313-10340	BR 4973-34-6-6	Bangladesh	indica	7	0	5
IRIS_313-10341	BR 5230-46-4	Bangladesh	indica	9	0	2
IRIS_313-10348	CSR-89 IR-15	India	indica	6	0	7
IRIS_313-10349	CSR-90 IR-2	India	indica	10	0	4
IRIS_313-10352	CT 9737-6-1-1-2-2P-M	Colombia	indica	10	0	7
IRIS_313-10353	HP 3319-2WX-6-4-1-B	South Korea	indica	48	0	4
IRIS_313-10355	IR 31142-14-1-1-3-1-1-2	Philippines	indica	8	0	2
IRIS_313-10357	IR 52718-B-B-6-B-B-1-1	Philippines	indica	11	0	3
IRIS_313-10359	IR 53650-2B-10-1-2-1	Philippines	admixed	8	0	3
IRIS_313-10360	IR 57514-PMI 5-B-1-2	Philippines	indica	4	0	4
IRIS_313-10361	IR 63295-AC 209-7	Philippines	indica	5	0	5
IRIS_313-10366	IR 65483-111-5-9-2-11	Philippines	indica	8	0	1
IRIS_313-10371	IR 67518-B-11-1-B	Philippines	admixed	8	0	3
IRIS_313-10373	IR 68333-R-R-B-19	Philippines	temperate japonica	42	1	4
IRIS_313-10374	IR 69502-6-SRN-3-UBN-1-B	Philippines	indica	3	0	5
IRIS_313-10375	IR 70027-8-2-2-3-2	Philippines	admixed	8	0	5
IRIS_313-10379	IR 73688-57-2	Philippines	temperate japonica	57	1	3
IRIS_313-10380	IR 73690-7-2-1-1-3-2-2-1	Philippines	aus/boro	5	0	4
IRIS_313-10385	IR 75870-5-8-5-B-1	Philippines	indica	9	0	4
IRIS_313-10392	IR 77390-1-6-4-19-1-B	Philippines	indica	8	0	5
IRIS_313-10394	IR 80310-12-B-1-3-B	Philippines	indica	8	0	2
IRIS_313-10396	IR 80340-23-B-12-6-B	Philippines	indica	5	0	5
IRIS_313-10397	IRGA 318-11-6-9-2B	Colombia	indica	11	0	4
IRIS_313-10398	IRGA 318-11-9-2A	Colombia	indica	10	0	4
IRIS_313-10399	IRGA 346-111-2-1F	Colombia	indica	7	0	3
IRIS_313-10400	IRGA 370-38-1-1F-C4-2	Colombia	indica	7	0	3
IRIS_313-10401	IRGA 370-42-1-1F-C-1	Colombia	indica	10	0	3
IRIS_313-10402	IRGA 411-1-6-1F-A	Colombia	indica	8	0	6
IRIS_313-10403	IRGA 659-1-2-2-2	Colombia	indica	9	0	4
IRIS_313-10404	K 479-2-3	India	indica	5	0	1
IRIS_313-10412	RR 272-17-829	Indonesia	indica	6	0	2
IRIS_313-10417	UPR 1201-1-20-1	India	indica	7	0	1
IRIS_313-10421	WAR 72-2-1-1	Sierra Leone	indica	12	0	1
IRIS_313-10422	WAR 87-7-A10-2-B-B-B-1	Sierra Leone	indica	4	0	2
IRIS_313-10423	YN 1353-3	Myanmar	indica	9	0	6
IRIS_313-10428	SERAUP 50	Malaysia	indica	13	0	3
IRIS_313-10429	TAICHUNG 150	Taiwan	temperate japonica	40	0	2
IRIS_313-10430	GINMASARI	Japan	temperate japonica	46	1	3
IRIS_313-10433	TP MIL 53	Philippines	indica	5	0	5
IRIS_313-10437	NORIN 21	Japan	temperate japonica	45	1	3
IRIS_313-10440	NAGKAYAT	Philippines	admixed	0	0	4
IRIS_313-10441	CASIBON	Philippines	indica	10	0	5
IRIS_313-10444	FORTUNA COLORADO	Central America	admixed	8	0	6
IRIS_313-10448	BINOLAYANGUN	Philippines	indica	5	0	4
IRIS_313-10449	NA	China	admixed	8	0	4
IRIS_313-10450	CHAN KU	China	indica	8	0	2
IRIS_313-10452	LING TA 150	China	indica	10	0	2
IRIS_313-10453	LU TAO 2	China	admixed	32	1	4
IRIS_313-10458	P168	China	indica	10	0	4
IRIS_313-10459	NA	China	admixed	24	0	10
IRIS_313-10469	KINUGASAWASE	Japan	temperate japonica	33	0	2
IRIS_313-10476	PACHCHAIPERUMAL 2462-11	Sri Lanka	indica	12	0	4
IRIS_313-10477	RUSTY LATE	China	indica	7	0	3
IRIS_313-10480	PULUT NANGKA 016	Indonesia	indica	10	0	2
IRIS_313-10484	PILIT (7480) SELN (CI 12007)	Philippines	admixed	9	0	4
IRIS_313-10485	CATIBOS	Philippines	tropical japonica	1	0	3
IRIS_313-10489	MOROPOTOL	Philippines	tropical japonica	1	0	4
IRIS_313-10497	CE-IN-TSAN	China	indica	4	0	3
IRIS_313-10502	TON-ROO-SHUN	China	indica	8	0	2
IRIS_313-10503	HA-GOO	China	indica	12	0	6
IRIS_313-10504	HSIEH-DAU	China	indica	7	0	1
IRIS_313-10506	PARN A 191	Thailand	indica	8	0	5
IRIS_313-10507	HSIANG TSENF TAO	Taiwan	admixed	15	0	9
IRIS_313-10509	AMBARIKORI	Africa	indica	5	0	6
IRIS_313-10510	MAGSIING	Philippines	indica	5	0	7
IRIS_313-10511	MACAN SAPAC	Philippines	indica	6	0	8
IRIS_313-10513	LUBANG PUTI	NA	indica	8	0	2
IRIS_313-10514	CAMPENA	Philippines	indica	9	0	6
IRIS_313-10515	TAICHUNG WOO-GEN 2	Taiwan	indica	8	0	4
IRIS_313-10516	NA	United States	indica	7	0	7
IRIS_313-10517	SIPOT	Philippines	indica	5	0	5
IRIS_313-10518	KHAYANGYA D 34-181	Myanmar	indica	7	0	2
IRIS_313-10519	ADT22	India	indica	6	0	3
IRIS_313-10520	NATURAL HYBRID C33-8	Myanmar	indica	7	0	3
IRIS_313-10521	SANNABATHA	India	aromatic	3	0	4
IRIS_313-10522	SUKAMANDI 1005	Indonesia	admixed	14	1	7
IRIS_313-10523	PTB18	India	admixed	7	0	1
IRIS_313-10524	KHAO BAI SRI	NA	indica	8	0	6
IRIS_313-10525	BANDANG PUTIH 680	Indonesia	indica	10	0	4
IRIS_313-10526	CO 2	India	indica	9	0	3
IRIS_313-10527	ADT12	India	indica	9	0	0
IRIS_313-10531	HR22	India	admixed	7	0	5
IRIS_313-10534	D 204-1	India	aus/boro	4	0	4
IRIS_313-10536	GAMTI 1-34	Tanzania	admixed	4	0	4
IRIS_313-10537	KALAMON 113	Bangladesh	admixed	3	1	3
IRIS_313-10539	BADAL 76	Bangladesh	indica	4	0	3
IRIS_313-10541	IACA ESCURO	Guinea-Bissau	tropical japonica	0	0	5
IRIS_313-10542	BELLO	India	indica	9	0	3
IRIS_313-10543	DODGUI	India	aus/boro	4	0	5
IRIS_313-10544	DONGREM	India	indica	13	0	5
IRIS_313-10545	KARIA	NA	aus/boro	1	0	5
IRIS_313-10547	C 34-13	Myanmar	indica	10	0	3
IRIS_313-10549	RATUA 81	Pakistan	aus/boro	5	0	5
IRIS_313-10550	221 BC4-1-45-10	Indonesia	indica	7	0	4
IRIS_313-10552	RL GOPHER	United States	tropical japonica	1	0	7
IRIS_313-10554	BONG SEN	Vietnam	indica	6	0	5
IRIS_313-10555	LUA HUONG T 1	Vietnam	indica	3	0	6
IRIS_313-10556	LUA DEN MUA	Vietnam	indica	5	0	7
IRIS_313-10557	KONG MARETH 4 T1	Cambodia	indica	10	0	5
IRIS_313-10558	LITCHIKIANG	China	temperate japonica	11	0	3
IRIS_313-10559	FI-LAI-FENG	China	temperate japonica	11	0	3
IRIS_313-10560	TA-PAI-MAUNG	China	indica	7	0	3
IRIS_313-10561	NAN-TEO 14	China	indica	9	0	2
IRIS_313-10562	SENG-CHUI-LIN	China	admixed	2	0	4
IRIS_313-10563	SHA-TIAO-TSAO	NA	temperate japonica	3	0	7
IRIS_313-10564	250 KUNGANI 1	Japan	temperate japonica	42	2	3
IRIS_313-10565	221 B-36-1-1-1-1	Indonesia	indica	7	0	3
IRIS_313-10566	221 C-391-1-3-3	Indonesia	indica	9	0	6
IRIS_313-10567	AIKAWA 44	Japan	temperate japonica	35	0	3
IRIS_313-10568	OITA-MII 120	Japan	temperate japonica	38	0	3
IRIS_313-10569	BEN-KEI	Japan	temperate japonica	41	0	3
IRIS_313-10570	CHUSEI HONEN	Japan	temperate japonica	43	1	3
IRIS_313-10572	KOTHMALLI KARUPPAN	Nigeria	indica	12	0	5
IRIS_313-10573	SOSSOKA OULE	Mali	indica	8	0	7
IRIS_313-10574	KAILUNDO	Sierra Leone	indica	7	0	5
IRIS_313-10575	KAYANGYA D 402	Myanmar	indica	7	0	2
IRIS_313-10576	BAANYALOJOPOIHUN	Sierra Leone	indica	5	0	5
IRIS_313-10577	IFUGAO RICE	Philippines	tropical japonica	1	0	4
IRIS_313-10578	PARAY QIKUG KABAYUH	Philippines	tropical japonica	1	0	6
IRIS_313-10580	PARAY KINARABAW	Philippines	tropical japonica	0	0	5
IRIS_313-10581	P-PEY SIQAT	Philippines	tropical japonica	0	0	5
IRIS_313-10582	QINOGNAS	Philippines	tropical japonica	0	0	5
IRIS_313-10583	TSAO-SIAO-PEH-TAO	China	temperate japonica	8	0	3
IRIS_313-10585	UKON-NISHIKI	Japan	admixed	25	0	6
IRIS_313-10587	DB3	Bangladesh	aus/boro	4	1	5
IRIS_313-10592	DJ69	Bangladesh	aus/boro	4	0	4
IRIS_313-10593	DJ47	Bangladesh	aus/boro	2	0	3
IRIS_313-10594	DJ29	Bangladesh	aus/boro	5	0	3
IRIS_313-10595	DL 5	Bangladesh	aus/boro	2	1	5
IRIS_313-10598	DD126	Bangladesh	aus/boro	4	0	4
IRIS_313-10600	UCP41	Bangladesh	aus/boro	2	0	4
IRIS_313-10602	DM49	Bangladesh	aus/boro	3	0	5
IRIS_313-10603	UCP122	Bangladesh	aus/boro	3	0	5
IRIS_313-10604	DV2	Bangladesh	aus/boro	4	0	4
IRIS_313-10605	DV86	Bangladesh	aus/boro	4	0	6
IRIS_313-10606	DV110	Bangladesh	aus/boro	5	1	3
IRIS_313-10608	T 21	India	aus/boro	2	0	5
IRIS_313-10609	MATHOLUWA	Sri Lanka	admixed	9	0	4
IRIS_313-10610	ALAGUSAMBA	Sri Lanka	indica	12	0	2
IRIS_313-10614	HAM MOON	Hong Kong	indica	10	0	6
IRIS_313-10617	KARA SHALI	NA	temperate japonica	3	0	4
IRIS_313-10618	CHINES	NA	temperate japonica	41	0	3
IRIS_313-10619	BICCO BRANCO	NA	tropical japonica	1	0	4
IRIS_313-10620	R 27	Brazil	tropical japonica	0	0	5
IRIS_313-10623	SIDALI	Nepal	aus/boro	3	0	4
IRIS_313-10628	NA	India	indica	6	0	6
IRIS_313-10631	SHINCHIKU-IKU 97	Taiwan	temperate japonica	41	0	3
IRIS_313-10640	SR26 B	India	indica	5	0	4
IRIS_313-10642	SACHIKAZE	Japan	temperate japonica	62	1	6
IRIS_313-10644	BUSIYETAN	Philippines	tropical japonica	0	0	4
IRIS_313-10645	LENKIBE-N	Philippines	tropical japonica	0	0	4
IRIS_313-10648	PREAH SIHANOUK	Cambodia	indica	6	0	5
IRIS_313-10649	RACION 1	Philippines	tropical japonica	8	1	5
IRIS_313-10650	NAHNG PRAYAH 132	Thailand	indica	11	0	5
IRIS_313-10651	Phou sao leum nyang	Laos	indica	7	0	3
IRIS_313-10652	Chao peuak deng	Laos	indica	3	0	7
IRIS_313-10653	Mak kheua	Laos	admixed	0	0	6
IRIS_313-10654	Ka saen	Laos	indica	6	0	1
IRIS_313-10655	Ea houm	Laos	indica	8	0	1
IRIS_313-10656	Nok kod	Laos	admixed	1	0	6
IRIS_313-10657	THANGONE	Laos	admixed	0	0	6
IRIS_313-10659	LONG MA	Laos	indica	6	0	4
IRIS_313-10660	Lep hed	Laos	tropical japonica	0	0	5
IRIS_313-10661	SAMBA	Sri Lanka	indica	12	0	4
IRIS_313-10662	KAHATAWEE	Sri Lanka	indica	12	0	4
IRIS_313-10664	ARC 6052	India	indica	6	0	4
IRIS_313-10666	ARC 6218	India	indica	8	0	5
IRIS_313-10667	ARC 7236	India	admixed	14	0	3
IRIS_313-10668	ARC 7255	India	indica	6	0	6
IRIS_313-10670	ARC 10296	India	aromatic	2	0	5
IRIS_313-10671	ARC 10581	India	admixed	6	0	2
IRIS_313-10673	ARC 10843	India	aus/boro	5	0	6
IRIS_313-10674	ARC 10846	India	indica	11	0	3
IRIS_313-10675	ARC 10905	India	indica	7	0	3
IRIS_313-10676	ARC 10916	India	admixed	4	0	4
IRIS_313-10677	DEWAMINORI	Japan	temperate japonica	51	1	5
IRIS_313-10678	MAKALIOKA	Madagascar	indica	7	0	4
IRIS_313-10679	Khai do	Laos	admixed	0	0	7
IRIS_313-10680	Mak nam	Laos	indica	6	0	3
IRIS_313-10681	Khan thai do	Laos	indica	8	0	4
IRIS_313-10682	PA KHENG	Laos	indica	8	0	3
IRIS_313-10683	Ngan tia	Laos	indica	8	0	3
IRIS_313-10684	BONGOLON	Malaysia	indica	6	0	5
IRIS_313-10687	PADI PULUT	Malaysia	indica	12	0	7
IRIS_313-10688	PADI TIMBUN	Malaysia	indica	9	0	3
IRIS_313-10689	SIKEP BATU	Indonesia	tropical japonica	7	4	6
IRIS_313-10690	LARONDJAWI	Indonesia	indica	9	0	9
IRIS_313-10692	RANDAH SASAK	Indonesia	indica	6	0	6
IRIS_313-10693	SEREH	Indonesia	tropical japonica	7	2	6
IRIS_313-10694	HAJI HARUN 38	Malaysia	indica	12	0	3
IRIS_313-10695	TOLIL 14	Malaysia	indica	7	0	6
IRIS_313-10697	SIAM ER 16	Malaysia	indica	4	0	5
IRIS_313-10698	RADIN GOI	Malaysia	indica	8	0	4
IRIS_313-10699	BUJANG	Malaysia	indica	11	0	6
IRIS_313-10700	CHANTEK 145	Malaysia	indica	9	0	4
IRIS_313-10701	RADIN EBOS 35	Malaysia	indica	4	0	6
IRIS_313-10702	JAROM EMAS	Malaysia	indica	9	0	5
IRIS_313-10703	PADI ADONG DUMARAT	Malaysia	tropical japonica	2	0	4
IRIS_313-10704	PADI DARAWAL	Malaysia	tropical japonica	2	0	7
IRIS_313-10705	PADI PULOT MELAYANG	Malaysia	admixed	9	0	9
IRIS_313-10706	ANAK CHINA	Malaysia	indica	6	0	6
IRIS_313-10707	ANAK DIDEK	Malaysia	indica	7	0	5
IRIS_313-10708	B 6311 A 5553-16-2	United States	tropical japonica	3	0	6
IRIS_313-10710	PINDE GOGO WIERIE	Suriname	tropical japonica	1	0	4
IRIS_313-10711	7 AC	Liberia	tropical japonica	1	0	4
IRIS_313-10712	KOTO OURA S 5	Ivory Coast	tropical japonica	1	0	4
IRIS_313-10715	SUDU KARAYAL	Sri Lanka	admixed	8	0	3
IRIS_313-10716	MURUNGA	Sri Lanka	indica	12	0	3
IRIS_313-10717	PERIYA VELLAI	Sri Lanka	indica	9	0	0
IRIS_313-10718	KARUTHA SEENATI	Sri Lanka	aus/boro	3	0	8
IRIS_313-10719	VELLAI KOLOMBAN	Sri Lanka	indica	14	0	4
IRIS_313-10720	HEENDIKWEE	Sri Lanka	indica	9	0	4
IRIS_313-10721	HALSUDU HEENATI	Sri Lanka	indica	14	0	4
IRIS_313-10722	GODAWEL	Sri Lanka	tropical japonica	1	0	3
IRIS_313-10723	MOND-BA	Senegal	indica	6	0	5
IRIS_313-10724	MOUSOIR	Senegal	indica	9	0	9
IRIS_313-10725	ERNEST	Senegal	indica	7	0	4
IRIS_313-10726	POTO BALA	Senegal	indica	13	0	3
IRIS_313-10727	KOUPENEDOU KOUBOURY	Senegal	indica	12	0	3
IRIS_313-10728	OUSSANTHIABA	Senegal	indica	8	0	6
IRIS_313-10729	MALOGBANA	Ivory Coast	admixed	0	0	0
IRIS_313-10730	NANIBRE	Ivory Coast	tropical japonica	0	0	7
IRIS_313-10731	BARKHE TAULI	Nepal	indica	10	0	3
IRIS_313-10732	MADHUWA KARIA	Nepal	aromatic	0	0	4
IRIS_313-10733	MOTANGE PAHELLO LAULE	Nepal	indica	11	0	5
IRIS_313-10734	DEVARASI	Nepal	aus/boro	3	0	2
IRIS_313-10735	LAL SAR	Nepal	aus/boro	3	0	3
IRIS_313-10736	RERM BILASH	Nepal	aus/boro	4	1	6
IRIS_313-10737	GHAIYA	Nepal	aus/boro	7	1	4
IRIS_313-10738	ANDEL WELUT	Indonesia	admixed	13	1	8
IRIS_313-10739	GOGO	Indonesia	admixed	11	0	10
IRIS_313-10740	KETAN PAPAH AREN	Indonesia	tropical japonica	5	2	6
IRIS_313-10741	KETAN PELERN	Indonesia	tropical japonica	5	2	6
IRIS_313-10742	MAMAS	Indonesia	indica	10	0	4
IRIS_313-10743	SERAJU	Indonesia	tropical japonica	0	0	6
IRIS_313-10744	SIPON	Indonesia	tropical japonica	8	1	5
IRIS_313-10745	SLOBOK	Indonesia	tropical japonica	8	2	3
IRIS_313-10746	TJEMPO KREMBUNG	Indonesia	tropical japonica	6	1	4
IRIS_313-10747	TJOKRON	Indonesia	tropical japonica	0	0	6
IRIS_313-10748	LUA DUC	Vietnam	indica	10	0	6
IRIS_313-10749	MINH-SOC(CAMBODIA)	Vietnam	indica	6	0	5
IRIS_313-10750	TRANG LUA	Vietnam	indica	5	0	10
IRIS_313-10751	LUA CHUM	Vietnam	indica	11	0	3
IRIS_313-10752	NA	United States	tropical japonica	2	0	4
IRIS_313-10753	ZACATEPEC	United States	indica	30	1	2
IRIS_313-10754	KH998	India	indica	13	0	2
IRIS_313-10755	NEP BA BONG TO	Vietnam	indica	3	0	4
IRIS_313-10756	DAMODAR	India	indica	9	0	4
IRIS_313-10757	PEUAK NAM 43	Thailand	indica	11	0	3
IRIS_313-10758	AEN METAN	Indonesia	tropical japonica	0	0	4
IRIS_313-10759	ANDEL	Indonesia	tropical japonica	11	2	3
IRIS_313-10760	ATJEH	Indonesia	indica	14	0	6
IRIS_313-10761	BALIK SEMAH	Indonesia	tropical japonica	8	2	7
IRIS_313-10762	BANDI	Indonesia	indica	6	0	6
IRIS_313-10765	CERE KAWAT	Indonesia	tropical japonica	9	1	5
IRIS_313-10766	DJALAWARA	Indonesia	tropical japonica	12	2	5
IRIS_313-10767	DJANGGOT	Indonesia	tropical japonica	8	1	5
IRIS_313-10768	GADABUNG(GUNDIL)	Indonesia	indica	12	0	8
IRIS_313-10769	GAJA BARU	Indonesia	indica	5	0	4
IRIS_313-10770	GANDAMANA	Indonesia	tropical japonica	10	3	3
IRIS_313-10771	GOGO RAJAPAN	Indonesia	admixed	5	0	12
IRIS_313-10772	GOJOT	Indonesia	indica	8	0	9
IRIS_313-10773	HAWARA DJEDAH	Indonesia	tropical japonica	7	1	5
IRIS_313-10774	HEGAR MANAH	Indonesia	indica	9	0	4
IRIS_313-10775	INDEL	Indonesia	indica	8	0	2
IRIS_313-10776	KABADOKA	Indonesia	tropical japonica	0	0	2
IRIS_313-10777	KAMAS	Indonesia	indica	11	0	5
IRIS_313-10778	KENTJANA MAHANG	Indonesia	indica	11	0	6
IRIS_313-10779	KERAN DUKUH	Indonesia	indica	9	0	5
IRIS_313-10780	KETAN LALER	Indonesia	tropical japonica	5	1	6
IRIS_313-10781	KETAN MLANTING	Indonesia	tropical japonica	9	4	4
IRIS_313-10782	KETAN NARIS	Indonesia	indica	11	0	5
IRIS_313-10783	KETAN OSOG	Indonesia	tropical japonica	6	2	5
IRIS_313-10784	KETAN SAPI	Indonesia	tropical japonica	15	1	5
IRIS_313-10785	KETAN SLAWI	Indonesia	tropical japonica	7	2	6
IRIS_313-10786	KETAN URANG	Indonesia	admixed	12	0	7
IRIS_313-10787	KWATIK PUTIH	Indonesia	admixed	16	2	10
IRIS_313-10788	LEMUNGSIR	Indonesia	tropical japonica	11	2	5
IRIS_313-10789	LENGGANG GENUK BULU	Indonesia	tropical japonica	10	2	5
IRIS_313-10790	LOLAWAJI	Indonesia	tropical japonica	8	0	4
IRIS_313-10791	MANGSUR	Indonesia	indica	11	0	4
IRIS_313-10792	MATIANG	Indonesia	indica	9	0	3
IRIS_313-10793	MELIK	Indonesia	tropical japonica	0	0	8
IRIS_313-10794	MENDUNGAN	Indonesia	tropical japonica	0	0	7
IRIS_313-10795	MLATI	Indonesia	tropical japonica	0	0	5
IRIS_313-10796	MOLOG	Indonesia	tropical japonica	0	0	7
IRIS_313-10797	NARUN	Indonesia	indica	8	0	6
IRIS_313-10798	NOGO-BELE 2	Indonesia	tropical japonica	1	0	3
IRIS_313-10799	PAE ONGGA	Indonesia	tropical japonica	1	0	4
IRIS_313-10800	PALOTAN MELATI	Indonesia	tropical japonica	4	2	3
IRIS_313-10801	PARE BUWUN	Indonesia	tropical japonica	2	2	5
IRIS_313-10802	PEUTEUJ	Indonesia	tropical japonica	7	0	5
IRIS_313-10803	PLAMPEYAN	Indonesia	tropical japonica	5	2	5
IRIS_313-10804	PUAK	Indonesia	indica	5	0	7
IRIS_313-10805	PULO	Indonesia	tropical japonica	11	2	5
IRIS_313-10806	RADEN DJAWA(GUNDIL)	Indonesia	indica	8	0	10
IRIS_313-10807	RANDA KUNING	Indonesia	indica	6	0	7
IRIS_313-10808	RANTE	Indonesia	tropical japonica	3	1	4
IRIS_313-10809	SAMPANG KUNING	Indonesia	tropical japonica	10	2	4
IRIS_313-10810	SEGON BENGGALA	Indonesia	indica	7	0	6
IRIS_313-10811	SEMPOR	Indonesia	indica	10	0	3
IRIS_313-10812	SERUNEN	Indonesia	indica	9	0	4
IRIS_313-10813	SIAM BARABAI	Indonesia	indica	11	0	8
IRIS_313-10814	SIBORAS	Indonesia	indica	9	0	6
IRIS_313-10815	SIDJANGGUK	Indonesia	tropical japonica	16	2	5
IRIS_313-10816	SIDJERO GUNDIL	Indonesia	tropical japonica	15	2	5
IRIS_313-10817	SLAMET	Indonesia	tropical japonica	13	3	3
IRIS_313-10818	TJEMPO PENDEK-UNTUNG	Indonesia	indica	9	0	7
IRIS_313-10819	TJERE ENER	Indonesia	indica	10	0	7
IRIS_313-10820	TJERE MANGGA	Indonesia	indica	9	0	2
IRIS_313-10821	TJ. PERAK	Indonesia	indica	7	0	7
IRIS_313-10822	UNGGAS	Indonesia	indica	7	0	8
IRIS_313-10823	UTRI DELI	Indonesia	indica	11	0	7
IRIS_313-10824	HOING CANTEL	Indonesia	indica	7	0	5
IRIS_313-10825	KEMA 5	NA	indica	13	0	8
IRIS_313-10827	BINARITOS	Philippines	tropical japonica	1	0	5
IRIS_313-10828	IKOGAN	Philippines	tropical japonica	0	0	2
IRIS_313-10829	INAMBOG	Philippines	tropical japonica	1	0	3
IRIS_313-10830	INAPORAONAN	Philippines	tropical japonica	1	0	6
IRIS_313-10831	MALANDI 2	Philippines	tropical japonica	0	0	4
IRIS_313-10832	MALASAY	Philippines	tropical japonica	0	0	4
IRIS_313-10833	EDAKKADAN 0-69-27	India	indica	9	0	6
IRIS_313-10834	IARI 11387	India	admixed	1	0	2
IRIS_313-10835	PERUNEL 0-69-18	India	indica	10	0	4
IRIS_313-10836	VELLA PERUVAZHA 0-68-12	India	indica	10	0	3
IRIS_313-10837	BACK KYUNG ZO	South Korea	temperate japonica	20	1	3
IRIS_313-10838	SSAL BYEO	South Korea	temperate japonica	12	0	2
IRIS_313-10839	TAE GU NA	South Korea	temperate japonica	37	1	4
IRIS_313-10840	YE ZO	South Korea	temperate japonica	7	1	3
IRIS_313-10841	KETAN NANGKA	Indonesia	tropical japonica	7	3	6
IRIS_313-10842	LUBUK LINGGAU	Indonesia	indica	6	0	11
IRIS_313-10844	NA	Indonesia	indica	5	0	8
IRIS_313-10845	ARC 5756	India	aus/boro	3	0	5
IRIS_313-10847	ARC 6015	India	indica	8	0	4
IRIS_313-10848	ARC 6188	India	admixed	1	0	3
IRIS_313-10849	ARC 7001	India	aus/boro	4	1	4
IRIS_313-10850	ARC 7263	India	admixed	12	0	5
IRIS_313-10851	ARC 7296	India	aromatic	1	0	5
IRIS_313-10852	ARC 7336	India	aus/boro	3	0	5
IRIS_313-10853	ARC 10028	India	tropical japonica	1	0	3
IRIS_313-10854	ARC 10145	India	aus/boro	3	0	3
IRIS_313-10855	ARC 10159	India	indica	13	0	2
IRIS_313-10856	ARC 10537	India	admixed	7	0	3
IRIS_313-10857	ARC 10825	India	admixed	8	0	5
IRIS_313-10858	ARC 10894	India	indica	6	0	5
IRIS_313-10859	ARC 10939	India	admixed	4	0	6
IRIS_313-10861	ARC 11276	India	aus/boro	3	0	1
IRIS_313-10862	ARC 11281	India	tropical japonica	1	0	2
IRIS_313-10863	ARC 11322	India	indica	6	0	4
IRIS_313-10864	ARC 11338	India	admixed	2	0	4
IRIS_313-10865	ARC 11424	India	admixed	0	0	4
IRIS_313-10866	ARC 11478	India	admixed	0	0	3
IRIS_313-10867	ARC 11538	India	admixed	0	0	5
IRIS_313-10868	ARC 11571	India	aromatic	1	0	4
IRIS_313-10869	ARC 11751	India	aus/boro	4	0	2
IRIS_313-10870	ARC 11768	India	admixed	0	0	1
IRIS_313-10871	ARC 11777	India	aus/boro	6	0	4
IRIS_313-10872	ARC 11802	India	admixed	2	0	6
IRIS_313-10873	ARC 11822	India	admixed	1	0	3
IRIS_313-10874	ARC 11946	India	admixed	0	0	5
IRIS_313-10875	ARC 12021	India	aus/boro	6	0	3
IRIS_313-10876	ARC 12067	India	aus/boro	5	0	4
IRIS_313-10877	ARC 12079	India	aus/boro	3	0	5
IRIS_313-10878	ARC 12101	India	aus/boro	3	0	5
IRIS_313-10879	ARC 12124	India	admixed	7	0	1
IRIS_313-10880	ARC 12180	India	indica	7	0	4
IRIS_313-10881	ARC 12413	India	admixed	3	0	5
IRIS_313-10882	ARC 12433	India	aus/boro	6	0	2
IRIS_313-10883	ARC 12490	India	admixed	3	0	7
IRIS_313-10884	ARC 12493	India	admixed	0	0	2
IRIS_313-10885	ARC 12559	India	indica	6	0	5
IRIS_313-10886	ARC 12655	India	admixed	1	0	5
IRIS_313-10887	ARC 12690	India	indica	9	0	3
IRIS_313-10888	ARC 12726	India	tropical japonica	0	0	3
IRIS_313-10889	ARC 12730	India	admixed	0	0	3
IRIS_313-10890	ARC 12861	India	admixed	0	0	6
IRIS_313-10891	ARC 12867	India	admixed	5	1	2
IRIS_313-10892	ARC 12920	India	aus/boro	6	0	4
IRIS_313-10893	ARC 13156	India	admixed	0	0	4
IRIS_313-10894	ARC 13204	India	admixed	6	0	2
IRIS_313-10895	ARC 13257	India	admixed	0	0	3
IRIS_313-10896	ARC 13276	India	admixed	5	0	3
IRIS_313-10897	ARC 13373	India	indica	7	0	7
IRIS_313-10898	ANG KANG K.P.	Cambodia	indica	5	0	3
IRIS_313-10899	DAMNOEUB KHSE SAUT	Cambodia	indica	5	0	4
IRIS_313-10900	DAMNOEUB POR HING	Cambodia	indica	6	0	5
IRIS_313-10901	DAMNOEUB THPOIL HING	Cambodia	indica	5	0	5
IRIS_313-10902	KAMPING POUY	Cambodia	indica	10	0	7
IRIS_313-10903	KHSAY VENG	Cambodia	indica	10	0	3
IRIS_313-10904	KREM KRAHAM	Cambodia	indica	8	0	5
IRIS_313-10905	KUOL DAUN THNONG	Cambodia	indica	6	0	5
IRIS_313-10906	LUA NEP 4416	Cambodia	indica	9	0	5
IRIS_313-10907	MARECH S.V.R.	Cambodia	indica	5	0	6
IRIS_313-10908	MOROM	Cambodia	indica	4	0	7
IRIS_313-10909	NEANG CHAN	Cambodia	indica	5	0	7
IRIS_313-10910	NEANG MAC	Cambodia	indica	10	0	6
IRIS_313-10911	NEANG NARY	Cambodia	indica	6	0	8
IRIS_313-10912	NEANG SAATH K 45	Cambodia	indica	7	0	4
IRIS_313-10913	PHAT PRORMOL	Cambodia	indica	6	0	7
IRIS_313-10915	PHCAR SLA KI	Cambodia	indica	6	0	9
IRIS_313-10916	SRAU SLAP	Cambodia	admixed	30	0	6
IRIS_313-10917	T.Q.QI. HAYUQBABA	Philippines	indica	6	0	2
IRIS_313-10918	T.Q.QI. QINYUHAYUHA	Philippines	tropical japonica	2	0	5
IRIS_313-10919	PINIDWA QAN QIPUGO PINGKITAN	Philippines	tropical japonica	7	1	4
IRIS_313-10920	PINIDWA QAN QIPUGO QELEK	Philippines	tropical japonica	8	1	5
IRIS_313-10921	Khao phae hom	Laos	indica	6	0	2
IRIS_313-10922	R 258	Laos	admixed	0	0	6
IRIS_313-10923	CHABLI CHABOL GLANG	Thailand	admixed	0	0	6
IRIS_313-10924	ATH HAGARI JARAHAN PADDY	Nepal	indica	5	0	5
IRIS_313-10925	KAMULI	Nepal	aus/boro	3	0	4
IRIS_313-10926	RAM SALEE KATAKA	Nepal	aromatic	1	0	4
IRIS_313-10927	SUGA PANKHA	Nepal	aus/boro	3	0	7
IRIS_313-10928	KHAO SIM	Thailand	indica	8	0	2
IRIS_313-10929	KOLONGI BAO	India	indica	10	0	5
IRIS_313-10930	PANKHIRAJ	Bangladesh	aus/boro	3	0	5
IRIS_313-10931	PAKWALAN	Philippines	tropical japonica	0	0	3
IRIS_313-10932	CHINA 1039 MUTANT(DWARF)	China	indica	9	0	2
IRIS_313-10933	ARC 7281	India	aromatic	0	0	3
IRIS_313-10934	PAH PIANG	Thailand	indica	7	0	2
IRIS_313-10935	BRONDOL PUTIH	Indonesia	indica	9	0	6
IRIS_313-10936	KETAN GUNDIL	Indonesia	tropical japonica	8	1	5
IRIS_313-10937	PULUT WAJIT	Indonesia	indica	13	0	6
IRIS_313-10938	SIGUPAI	Indonesia	indica	9	0	5
IRIS_313-10940	SITANDANG	Indonesia	indica	5	0	7
IRIS_313-10941	SINTHA	Indonesia	indica	7	0	4
IRIS_313-10942	BANDANG BUNGKUAKLAN	Indonesia	indica	6	0	7
IRIS_313-10943	PADI BENOT	Indonesia	indica	11	0	4
IRIS_313-10944	SIPULUT SUBANG	Indonesia	indica	6	0	3
IRIS_313-10945	BULAK	Indonesia	tropical japonica	0	0	5
IRIS_313-10946	MANGGE	Indonesia	tropical japonica	1	0	5
IRIS_313-10947	NANE	Indonesia	indica	9	0	6
IRIS_313-10948	PARE MAROMBA	Indonesia	admixed	9	1	11
IRIS_313-10949	TEKALAK	Indonesia	tropical japonica	3	0	5
IRIS_313-10950	ASE PULU BOLONG	Indonesia	tropical japonica	8	1	4
IRIS_313-10951	JENDA ABANG	Indonesia	indica	11	0	4
IRIS_313-10952	KILANG MEDU	Indonesia	tropical japonica	2	0	7
IRIS_313-10953	PADI ABUNG KUNING	Indonesia	tropical japonica	0	0	7
IRIS_313-10954	PADI GRUNDUL 1	Indonesia	indica	9	0	3
IRIS_313-10955	PADI PUYUH	Indonesia	indica	8	0	4
IRIS_313-10956	PUTUS TOLO	Indonesia	tropical japonica	10	2	4
IRIS_313-10957	RANGKAI KEPEL	Indonesia	tropical japonica	0	0	7
IRIS_313-10958	RENIK BELITI	Indonesia	tropical japonica	1	0	3
IRIS_313-10959	SITABO-TABO	Indonesia	tropical japonica	0	0	8
IRIS_313-10960	SUNGKAI	Indonesia	tropical japonica	4	0	6
IRIS_313-10961	TARING PELUNDUK	Indonesia	indica	10	0	4
IRIS_313-10962	TERUNG DAUN	Indonesia	indica	10	0	5
IRIS_313-10963	KATAKCHIKON	Bangladesh	aus/boro	4	0	4
IRIS_313-10964	SADUMONI	Bangladesh	aus/boro	2	0	3
IRIS_313-10965	TILOKCHAN(SONABETHI)	Bangladesh	aus/boro	5	0	3
IRIS_313-10966	HURANG ARISO LUTA	Brazil	indica	7	0	4
IRIS_313-10967	IAS22-8 PALMAR	Brazil	admixed	21	0	4
IRIS_313-10968	IH PEN SHIM MING	Brazil	indica	8	0	2
IRIS_313-10969	INDIA DULAR(NO. ORDEM 7)	Brazil	aus/boro	5	0	4
IRIS_313-10970	NANG SAU DO	Vietnam	indica	7	0	9
IRIS_313-10971	BADAL	Bangladesh	indica	8	1	4
IRIS_313-10972	DUDA MONOR	Bangladesh	indica	6	0	5
IRIS_313-10973	KALA DIGHA	Bangladesh	indica	6	0	3
IRIS_313-10974	KAMRANGA	Bangladesh	indica	4	0	6
IRIS_313-10975	KOLA MUCHI	Bangladesh	indica	9	0	5
IRIS_313-10976	LAKHSMI DIGHA	Bangladesh	aus/boro	1	0	3
IRIS_313-10977	MATI CHAL	Bangladesh	indica	6	0	3
IRIS_313-10978	PANI TORONG	Bangladesh	indica	8	0	5
IRIS_313-10979	BORA DIGA	Bangladesh	aus/boro	3	0	4
IRIS_313-10980	DUDHSAR	Bangladesh	admixed	4	0	6
IRIS_313-10981	JHUL DIGA	Bangladesh	aus/boro	3	0	3
IRIS_313-10982	LUDI GOCHYA	Bangladesh	indica	8	0	3
IRIS_313-10983	BOROJYOT	Bangladesh	indica	7	0	3
IRIS_313-10984	DUDHSAR	Bangladesh	indica	8	0	5
IRIS_313-10985	GOBOL SAIL(BALAM)	Bangladesh	indica	9	0	6
IRIS_313-10986	HALDI JAON	Bangladesh	indica	11	0	7
IRIS_313-10987	SUNGA WALA	Bangladesh	aus/boro	3	0	4
IRIS_313-10988	CO 36	India	indica	9	0	3
IRIS_313-10989	GUTTI-AKKULLU	India	indica	5	0	4
IRIS_313-10990	BALIBUD	Philippines	indica	8	0	1
IRIS_313-10991	GINATOS	Philippines	tropical japonica	0	0	5
IRIS_313-10992	PILIT TAPUL	Philippines	tropical japonica	1	0	6
IRIS_313-10993	LANNAB	Philippines	tropical japonica	0	0	4
IRIS_313-10994	PANGETAN	Philippines	tropical japonica	8	1	5
IRIS_313-10995	ASE BAKKA LOMPO	Indonesia	indica	7	0	7
IRIS_313-10996	BAKASI	Indonesia	indica	9	0	2
IRIS_313-10997	CEMPO MANGGAR	Indonesia	indica	9	0	5
IRIS_313-10998	KETAN RASO	Indonesia	admixed	9	2	5
IRIS_313-10999	LANDEO	Indonesia	tropical japonica	0	0	5
IRIS_313-11000	MAIRUL	Indonesia	indica	12	0	4
IRIS_313-11001	PAEDAI SOBUDI	Indonesia	tropical japonica	1	0	4
IRIS_313-11003	PAE MEETO	Indonesia	tropical japonica	0	0	4
IRIS_313-11004	PAE SANGGULA	Indonesia	tropical japonica	1	0	3
IRIS_313-11005	PULU LOTONG	Indonesia	tropical japonica	6	1	4
IRIS_313-11006	PULU RENNI	Indonesia	indica	8	0	3
IRIS_313-11007	PULUT BONGO	Indonesia	tropical japonica	11	2	5
IRIS_313-11008	PULUT CENRANA	Indonesia	tropical japonica	11	0	3
IRIS_313-11009	PULUT HALAPA	Indonesia	tropical japonica	2	0	3
IRIS_313-11010	PULUT PUTIH	Indonesia	indica	5	0	10
IRIS_313-11011	SUNAR	Indonesia	indica	6	0	2
IRIS_313-11012	TELURIKAN	Indonesia	admixed	6	0	9
IRIS_313-11013	BOTESWAR 2	Bangladesh	aus/boro	3	0	3
IRIS_313-11014	CHAKILA	Bangladesh	aus/boro	4	1	5
IRIS_313-11015	HANPA	Bangladesh	aus/boro	3	1	4
IRIS_313-11016	KACHILON	Bangladesh	aus/boro	4	1	4
IRIS_313-11017	LOROI	Bangladesh	aus/boro	5	0	5
IRIS_313-11018	MADISA	Bangladesh	aus/boro	4	0	5
IRIS_313-11019	PORANG	Bangladesh	aus/boro	3	1	6
IRIS_313-11020	BAMLA SUFFAID 320	Pakistan	aus/boro	3	0	3
IRIS_313-11021	BARA PASHAWARI 390	Pakistan	aromatic	0	0	6
IRIS_313-11022	BASMATI SUFAID 100	Pakistan	aromatic	0	0	5
IRIS_313-11023	BASMATI SURKH 161	Pakistan	aromatic	0	0	5
IRIS_313-11024	BEGMI 135	Pakistan	aus/boro	3	0	3
IRIS_313-11025	DHAN 263	Pakistan	aus/boro	5	0	7
IRIS_313-11026	HANSRAJ	Pakistan	aromatic	1	0	5
IRIS_313-11027	JHONA 101	Pakistan	aus/boro	5	0	3
IRIS_313-11028	MOTIA	Pakistan	aus/boro	3	0	3
IRIS_313-11029	MUSHKAN 340 A	Pakistan	aus/boro	3	0	3
IRIS_313-11030	MUTANT 12-42	Pakistan	admixed	0	0	3
IRIS_313-11031	NAWAN SATHRA BAGAR 344	Pakistan	aus/boro	5	1	7
IRIS_313-11032	PALAM PURI BAS 137	Pakistan	admixed	3	0	4
IRIS_313-11033	RATRIO	Pakistan	admixed	3	1	7
IRIS_313-11034	SANTHI 206	Pakistan	aus/boro	1	0	4
IRIS_313-11035	ZIRA SHAHI	Pakistan	admixed	3	0	3
IRIS_313-11036	34	Pakistan	admixed	1	0	5
IRIS_313-11037	421	Pakistan	aus/boro	3	0	3
IRIS_313-11038	AI-NAN-TSAO 39	China	indica	9	0	2
IRIS_313-11039	KWANG-LU-AI 4	China	indica	9	0	0
IRIS_313-11040	KAVIVARI SAMBA	India	indica	6	0	7
IRIS_313-11041	POONGAR	India	indica	10	0	4
IRIS_313-11042	VELLAIKOTTAI	India	indica	9	0	6
IRIS_313-11043	BENGKA KERSEK	Malaysia	indica	11	0	8
IRIS_313-11044	BUKU	Malaysia	tropical japonica	4	0	4
IRIS_313-11045	ENGKABANG	Malaysia	tropical japonica	1	0	2
IRIS_313-11046	LALANGIT	Malaysia	tropical japonica	3	0	4
IRIS_313-11047	AUS 84	Bangladesh	aus/boro	7	0	5
IRIS_313-11048	AUS 171	Bangladesh	aus/boro	4	0	3
IRIS_313-11049	AUS 219	Bangladesh	aus/boro	7	0	3
IRIS_313-11050	AUS 233	Bangladesh	aus/boro	4	1	7
IRIS_313-11051	AUS 242	Bangladesh	aus/boro	4	0	5
IRIS_313-11052	AUS 278	Bangladesh	aus/boro	5	0	7
IRIS_313-11053	AUS 282	Bangladesh	aus/boro	5	1	4
IRIS_313-11054	AUS 295	Bangladesh	aus/boro	4	0	6
IRIS_313-11055	AUS 299	Bangladesh	aus/boro	4	0	4
IRIS_313-11056	AUS 301	Bangladesh	aus/boro	3	1	7
IRIS_313-11057	AUS 308	Bangladesh	aus/boro	4	0	6
IRIS_313-11058	AUS 329	Bangladesh	aus/boro	3	0	4
IRIS_313-11059	AUS 344	Bangladesh	aus/boro	2	1	5
IRIS_313-11060	AUS 359	Bangladesh	aus/boro	4	0	4
IRIS_313-11061	AUS 449	Bangladesh	aus/boro	4	0	5
IRIS_313-11062	BEGUNBICHI 33	Bangladesh	admixed	1	0	6
IRIS_313-11063	BORO 70-2	Bangladesh	aus/boro	6	0	4
IRIS_313-11064	BORO 275	Bangladesh	aus/boro	5	0	4
IRIS_313-11065	BORO 394	Bangladesh	aus/boro	6	0	5
IRIS_313-11066	GASMAL 339	Bangladesh	admixed	2	0	5
IRIS_313-11067	KALIBORO 600	Bangladesh	aus/boro	5	0	5
IRIS_313-11068	PANKAIT 31	Bangladesh	admixed	3	0	4
IRIS_313-11069	TUPA 15-3	Bangladesh	admixed	2	0	6
IRIS_313-11070	TUPA	Bangladesh	admixed	2	0	5
IRIS_313-11071	Chao hai	Laos	indica	8	0	3
IRIS_313-11072	Chao lep nok	Laos	indica	5	0	4
IRIS_313-11073	Khao dam	Laos	admixed	0	0	6
IRIS_313-11074	KHAO MAK KHAM	Laos	indica	4	0	1
IRIS_313-11075	Khao nam yen	Laos	admixed	0	0	5
IRIS_313-11076	Lai nok kha	Laos	indica	10	0	3
IRIS_313-11077	Lai hang hma	Laos	admixed	0	0	4
IRIS_313-11078	Non hai	Laos	indica	11	0	3
IRIS_313-11079	Phan phae	Laos	indica	8	0	8
IRIS_313-11080	Phae meun lan	Laos	indica	6	0	2
IRIS_313-11081	THAO LOUANG	Laos	indica	6	0	3
IRIS_313-11082	Ea dam hang dok	Laos	indica	8	0	4
IRIS_313-11083	Ea tia	Laos	indica	8	0	3
IRIS_313-11084	KABIN	Cambodia	indica	7	0	3
IRIS_313-11085	Khao hae	Laos	indica	11	0	3
IRIS_313-11086	KHAO THAMA	Laos	indica	5	0	5
IRIS_313-11087	PONG SANG A	Cambodia	indica	6	0	6
IRIS_313-11088	SRAU KHSAI	Cambodia	indica	5	0	4
IRIS_313-11089	SRAU THMOR	Cambodia	indica	4	0	5
IRIS_313-11090	Keo lai	Laos	indica	9	0	3
IRIS_313-11091	Khao non	Laos	indica	5	0	2
IRIS_313-11092	Khao pa siev	Laos	admixed	5	0	7
IRIS_313-11093	KHAO TAM	Laos	admixed	1	0	3
IRIS_313-11094	MAK BOUAP	Laos	admixed	1	0	6
IRIS_313-11095	Mak ea nam	Laos	admixed	10	0	8
IRIS_313-11096	CADUNG SO BLOC 1	Vietnam	indica	11	0	5
IRIS_313-11097	KALAGNON	Philippines	indica	4	0	6
IRIS_313-11098	KOLUBA	Sierra Leone	indica	13	0	11
IRIS_313-11099	PECALO	Sierra Leone	indica	8	0	5
IRIS_313-11100	MAMON	Liberia	tropical japonica	0	0	7
IRIS_313-11101	NA	Liberia	indica	5	0	6
IRIS_313-11102	NA	Liberia	tropical japonica	2	0	8
IRIS_313-11103	NA	Liberia	tropical japonica	1	0	4
IRIS_313-11104	NA	Liberia	tropical japonica	1	0	4
IRIS_313-11105	NA	Liberia	tropical japonica	1	0	6
IRIS_313-11106	NA	Liberia	tropical japonica	1	0	7
IRIS_313-11107	ZANTON	Liberia	tropical japonica	1	0	7
IRIS_313-11108	NA	Liberia	indica	10	0	5
IRIS_313-11109	NA	Liberia	tropical japonica	1	0	7
IRIS_313-11110	SAYAM	Sri Lanka	admixed	9	0	1
IRIS_313-11111	SAITA	Bangladesh	aus/boro	2	1	5
IRIS_313-11112	HIJOL DIGA	Bangladesh	aus/boro	3	0	5
IRIS_313-11113	KAL SHULI	Bangladesh	indica	10	0	3
IRIS_313-11114	BIRUI SAIL	Bangladesh	indica	9	0	4
IRIS_313-11115	KALA MUNA	Bangladesh	indica	8	0	3
IRIS_313-11116	KORTIK KAIKA	Bangladesh	aus/boro	3	0	4
IRIS_313-11117	KAYELI KUNING	Indonesia	tropical japonica	0	0	3
IRIS_313-11118	SOC NAU(BIEN THE)	Vietnam	indica	5	0	5
IRIS_313-11119	NEP BUNG	Vietnam	indica	8	0	5
IRIS_313-11120	GURULEY	Bhutan	indica	4	0	2
IRIS_313-11121	GBRA	Liberia	tropical japonica	2	0	4
IRIS_313-11122	IR 1813-694-2	Philippines	indica	16	0	2
IRIS_313-11123	BAZAIL 975	Bangladesh	aus/boro	2	0	4
IRIS_313-11124	BAZAIL 980	Bangladesh	admixed	2	0	4
IRIS_313-11125	DHALA AMAN 973	Bangladesh	admixed	2	0	2
IRIS_313-11126	ANBAW	Myanmar	indica	10	0	5
IRIS_313-11127	BUBAW	Myanmar	admixed	0	0	5
IRIS_313-11128	GOKAUNG	Myanmar	indica	9	0	7
IRIS_313-11129	HAORU	Myanmar	indica	4	0	7
IRIS_313-11130	HTAWPATT	Myanmar	indica	9	0	7
IRIS_313-11131	KALAI	Myanmar	admixed	9	0	6
IRIS_313-11132	KALALAN	Myanmar	indica	8	0	6
IRIS_313-11133	LWANKHAN	Myanmar	indica	7	0	5
IRIS_313-11134	MANSAT-3	Myanmar	indica	8	0	4
IRIS_313-11135	MAUNG NYO	Myanmar	indica	5	0	5
IRIS_313-11136	NGAKWE THETYIN	Myanmar	admixed	3	0	6
IRIS_313-11137	NGALONGYI	Myanmar	indica	9	0	5
IRIS_313-11138	NGASEIN THEEDAT(C 30)	Myanmar	indica	6	0	3
IRIS_313-11139	NWACHI MANINE	Myanmar	indica	9	0	3
IRIS_313-11140	PADAN	Myanmar	indica	5	0	8
IRIS_313-11141	SHWENI	Myanmar	indica	6	0	3
IRIS_313-11142	SHWEPULAY	Myanmar	indica	4	0	5
IRIS_313-11143	TANBAUNG	Myanmar	indica	10	0	10
IRIS_313-11144	TAUNGDI	Myanmar	indica	4	0	5
IRIS_313-11145	THAKADE THEEDAT	Myanmar	indica	5	0	7
IRIS_313-11146	THEEDAT NGASEIN	Myanmar	indica	6	0	5
IRIS_313-11147	TYB11	Myanmar	indica	8	0	3
IRIS_313-11148	YEBAW	Myanmar	indica	6	0	4
IRIS_313-11149	YODAYA	Myanmar	indica	9	0	7
IRIS_313-11150	ZEINGYI	Myanmar	indica	6	0	4
IRIS_313-11151	NA	Myanmar	indica	6	0	2
IRIS_313-11152	AC74	India	indica	9	0	8
IRIS_313-11153	CT45	India	admixed	32	0	3
IRIS_313-11154	DHARIAL	Bangladesh	aus/boro	4	0	4
IRIS_313-11155	K 113	India	temperate japonica	36	0	4
IRIS_313-11156	NA	India	admixed	14	0	6
IRIS_313-11157	T. KAUG PAO	Taiwan	indica	8	0	9
IRIS_313-11158	NAN-ERH-AI 5	China	indica	9	0	1
IRIS_313-11159	HYB-5-2-1-1-4	Ivory Coast	tropical japonica	1	0	3
IRIS_313-11160	NA	Liberia	indica	9	0	3
IRIS_313-11161	SADU	Liberia	tropical japonica	1	0	7
IRIS_313-11162	SABRAN	Indonesia	indica	8	0	3
IRIS_313-11163	NATEL BORO	Bangladesh	aus/boro	4	0	4
IRIS_313-11164	BAK TULSI	India	aus/boro	2	0	4
IRIS_313-11165	BENA JHUPI	India	admixed	5	0	2
IRIS_313-11166	BHUT MURI	India	aus/boro	5	0	4
IRIS_313-11167	DUBRAJ	India	indica	9	0	2
IRIS_313-11168	KADA CHOPA	India	aus/boro	3	0	5
IRIS_313-11169	KANAI BASHI	India	aus/boro	6	0	4
IRIS_313-11170	LAL TAURA	India	aus/boro	2	0	4
IRIS_313-11171	M 142	India	aus/boro	6	0	5
IRIS_313-11172	RANI BHOG	India	aus/boro	3	0	4
IRIS_313-11173	SADA AUS	India	aus/boro	4	0	3
IRIS_313-11174	SLO 19	India	aus/boro	4	0	3
IRIS_313-11175	SONA AUS	India	aus/boro	4	0	3
IRIS_313-11176	SXC216	India	admixed	8	0	12
IRIS_313-11177	DELI POCONG	Indonesia	indica	4	0	7
IRIS_313-11178	RUJAK DANAN	Indonesia	indica	9	0	5
IRIS_313-11179	SI OMPAN LAMA	Indonesia	indica	10	0	3
IRIS_313-11180	SIPULUIK ARANG	Indonesia	indica	9	0	3
IRIS_313-11181	TAMBA PERAK	Indonesia	indica	6	0	5
IRIS_313-11182	CEMPO CINA	Indonesia	indica	8	0	7
IRIS_313-11183	KETAN LEMBAYUNGAN	Indonesia	tropical japonica	0	0	6
IRIS_313-11189	PAIZ-AMBARBU	USSR	admixed	2	0	5
IRIS_313-11191	RANRUWAN	Sri Lanka	aus/boro	2	0	6
IRIS_313-11192	BKN7130-1017-2	Thailand	indica	5	0	5
IRIS_313-11193	GAHB AWY 2-1	Thailand	indica	4	0	3
IRIS_313-11194	KHAO PAH 8-5-38	Thailand	indica	10	0	3
IRIS_313-11195	KHAW KAR 13	Myanmar	admixed	0	0	5
IRIS_313-11196	DICULA	Philippines	indica	6	0	4
IRIS_313-11197	K 17-9-1-1	India	indica	6	0	3
IRIS_313-11198	K 78-13	India	temperate japonica	32	0	4
IRIS_313-11199	SYNTHETIC SATIVA	India	indica	6	0	4
IRIS_313-11200	BR52-87-1	India	indica	9	0	4
IRIS_313-11201	CHING-HSI 15	China	temperate japonica	54	0	2
IRIS_313-11202	4583	China	temperate japonica	32	2	4
IRIS_313-11203	GOCHIAGARI	Bangladesh	indica	6	0	5
IRIS_313-11204	KARTIKHAMA	Bangladesh	admixed	9	0	9
IRIS_313-11205	KAZALSAIL	Bangladesh	indica	6	0	5
IRIS_313-11206	KUMRI	Bangladesh	indica	6	0	6
IRIS_313-11207	PAIRJAT	Bangladesh	indica	6	0	3
IRIS_313-11208	PARIJAT	Bangladesh	indica	7	0	5
IRIS_313-11209	VADAI	Bangladesh	indica	7	2	5
IRIS_313-11210	ZARBASAIL	Bangladesh	aus/boro	3	0	3
IRIS_313-11211	KADAMSAIL	Bangladesh	indica	7	0	2
IRIS_313-11212	KALOBONA	Bangladesh	indica	7	0	2
IRIS_313-11213	NARIKEL BADI	Bangladesh	aus/boro	5	0	4
IRIS_313-11214	SHITTA AMAN	Bangladesh	aus/boro	3	0	6
IRIS_313-11216	KHAMA 1183	Bangladesh	aus/boro	4	0	3
IRIS_313-11217	LAL AMAN 207	Bangladesh	admixed	3	1	4
IRIS_313-11218	BADSHABHOG 4-60	Bangladesh	aromatic	1	0	3
IRIS_313-11219	BLACK 28-564	Bangladesh	indica	8	0	5
IRIS_313-11220	CHITRAJ 14-134	Bangladesh	indica	9	0	3
IRIS_313-11221	CYLINDRICAL 30-605	Bangladesh	indica	7	0	5
IRIS_313-11222	DUDHSWAR 15-157	Bangladesh	indica	8	0	2
IRIS_313-11223	OVAL RED 29B-601	Bangladesh	admixed	9	0	6
IRIS_313-11224	PATNAI 31-679	Bangladesh	indica	5	0	4
IRIS_313-11225	SADAJIRA(DEEP STRAW)16-194	Bangladesh	indica	6	0	6
IRIS_313-11226	SADAJIRA 19-258	Bangladesh	indica	8	0	4
IRIS_313-11227	SADAJIRA 19-317	Bangladesh	indica	5	0	4
IRIS_313-11228	SADAJIRA 19-339	Bangladesh	indica	12	0	5
IRIS_313-11229	STRAW 23-428	Bangladesh	indica	9	0	5
IRIS_313-11230	STRAW 23-438	Bangladesh	indica	5	0	4
IRIS_313-11231	STRAW 23-471	Bangladesh	indica	7	0	3
IRIS_313-11232	R 146	India	aus/boro	5	0	5
IRIS_313-11233	SPR7284-57-5	Thailand	indica	6	0	5
IRIS_313-11234	LIGUNGTUNG	Philippines	indica	10	0	5
IRIS_313-11235	PINILING DANIEL	Philippines	indica	8	0	4
IRIS_313-11236	LIONG ORN	NA	indica	4	0	5
IRIS_313-11237	TAICHUNG SEN-YU 214	Taiwan	indica	9	0	2
IRIS_313-11238	IAC1132	Brazil	tropical japonica	1	0	5
IRIS_313-11239	B 737G-KN-23-1	Indonesia	indica	8	0	6
IRIS_313-11240	CR157-392-4	India	indica	8	0	5
IRIS_313-11241	BR116-3B-53	Bangladesh	indica	6	0	3
IRIS_313-11242	OR117-8	India	indica	10	0	5
IRIS_313-11243	RATNAGIRI 45-2	India	admixed	8	0	2
IRIS_313-11244	W 1014-162	India	indica	13	0	4
IRIS_313-11245	RP20-12	India	indica	9	0	6
IRIS_313-11246	7516-14	Japan	temperate japonica	55	0	5
IRIS_313-11247	RP1153-20-14	India	indica	9	0	3
IRIS_313-11248	NIAW KHAMIN	Thailand	tropical japonica	1	0	5
IRIS_313-11249	IR 4535-PP 23-6-8-1	Philippines	indica	10	0	3
IRIS_313-11250	IR 9560-2-6-3	Philippines	indica	13	0	1
IRIS_313-11251	IR 4500-5-1-1	Philippines	indica	8	0	1
IRIS_313-11252	ADR52	India	indica	8	0	4
IRIS_313-11253	SML-CAMPONI	Suriname	indica	8	0	6
IRIS_313-11254	TIEN SOM	Vietnam	indica	6	0	7
IRIS_313-11255	ARC 7056	India	indica	8	0	2
IRIS_313-11256	ARC 12411	India	indica	6	0	4
IRIS_313-11257	ARC 12757	India	admixed	6	0	7
IRIS_313-11258	ARC 13502	India	aromatic	1	0	7
IRIS_313-11259	ARC 13515	India	aromatic	1	0	3
IRIS_313-11260	ARC 13591	India	indica	13	0	7
IRIS_313-11261	ARC 13785	India	indica	9	0	4
IRIS_313-11262	ARC 13888 BROWN SPOTS ON STRAW	India	indica	9	0	7
IRIS_313-11263	ARC 13919	India	admixed	6	0	3
IRIS_313-11264	ARC 13934	India	indica	9	0	6
IRIS_313-11265	ARC 14150	India	aus/boro	6	0	3
IRIS_313-11266	ARC 14347	India	indica	7	0	3
IRIS_313-11267	ARC 14358(GOLD HULL)	India	indica	4	0	2
IRIS_313-11268	ARC 14398	India	aromatic	0	0	3
IRIS_313-11269	ARC 14632	India	admixed	10	0	6
IRIS_313-11270	ARC 14663	India	admixed	8	0	3
IRIS_313-11271	ARC 14737	India	indica	9	0	4
IRIS_313-11272	ARC 14756	India	aus/boro	4	0	6
IRIS_313-11273	ARC 14860	India	indica	7	0	4
IRIS_313-11274	ARC 14901	India	aus/boro	6	0	5
IRIS_313-11275	ARC 14975	India	indica	6	0	5
IRIS_313-11276	ARC 15063	India	indica	6	0	5
IRIS_313-11277	ARC 15129	India	admixed	3	0	3
IRIS_313-11278	ARC 15319	India	indica	10	0	3
IRIS_313-11279	ARC 15455	India	indica	5	0	4
IRIS_313-11280	ARC 15486	India	indica	5	0	6
IRIS_313-11281	ARC 15505	India	indica	9	0	2
IRIS_313-11282	ARC 15589	India	indica	6	0	2
IRIS_313-11283	ARC 15743	India	indica	10	0	3
IRIS_313-11284	ARC 18001	India	indica	8	0	11
IRIS_313-11285	ARC 18064	India	indica	6	0	4
IRIS_313-11286	ARC 18325	India	indica	4	0	4
IRIS_313-11287	ARC 18371	India	indica	9	0	1
IRIS_313-11288	ARC 18434	India	indica	9	0	3
IRIS_313-11289	ARC 18578	India	aromatic	1	0	3
IRIS_313-11290	ARC 6579	India	admixed	6	0	4
IRIS_313-11291	ARC 7425	India	aus/boro	3	0	3
IRIS_313-11292	ARC 10120	India	indica	6	0	5
IRIS_313-11293	ARC 10975	India	aromatic	1	0	3
IRIS_313-11294	ARC 11245	India	indica	7	0	5
IRIS_313-11295	ARC 11397	India	admixed	4	0	3
IRIS_313-11296	ARC 12800	India	indica	8	0	2
IRIS_313-11297	ARC 13460	India	admixed	1	0	4
IRIS_313-11298	ARC 13544	India	aus/boro	6	0	3
IRIS_313-11299	ARC 14299	India	indica	7	0	6
IRIS_313-11300	ARC 14709	India	admixed	11	0	3
IRIS_313-11301	ARC 14868	India	indica	8	0	3
IRIS_313-11302	ARC 14899	India	admixed	6	0	5
IRIS_313-11303	ARC 15097	India	indica	7	0	6
IRIS_313-11304	ARC 15163	India	indica	6	0	3
IRIS_313-11305	ARC 15373	India	indica	4	0	7
IRIS_313-11306	ARC 15385	India	indica	9	0	1
IRIS_313-11307	ARC 15387	India	indica	6	0	3
IRIS_313-11308	ARC 15403	India	indica	6	0	7
IRIS_313-11309	ARC 15862	India	indica	8	0	3
IRIS_313-11310	ARC 15929	India	indica	4	0	2
IRIS_313-11311	CICIH KAPUK	Indonesia	tropical japonica	6	1	6
IRIS_313-11312	PADI HITAM	Indonesia	indica	9	0	5
IRIS_313-11313	PADI RENDAH	Indonesia	tropical japonica	2	0	7
IRIS_313-11314	PELAU	Indonesia	tropical japonica	3	0	6
IRIS_313-11315	PENDEK LAYUNG	Indonesia	indica	9	0	4
IRIS_313-11316	RANTAT	Indonesia	indica	9	0	3
IRIS_313-11317	SI RANTING	Indonesia	indica	11	0	5
IRIS_313-11318	TUBU	Indonesia	indica	6	0	4
IRIS_313-11319	KENCANA RANDAH	Indonesia	indica	7	0	5
IRIS_313-11320	MAYAS PUTIH	Indonesia	indica	10	0	4
IRIS_313-11321	GANDHISAIL	Bangladesh	indica	6	0	6
IRIS_313-11322	JASURE AUS	Bangladesh	aus/boro	5	0	3
IRIS_313-11323	JHORA	Bangladesh	aus/boro	3	1	3
IRIS_313-11324	KALABOKRI	Bangladesh	aus/boro	5	1	5
IRIS_313-11325	BLM70	Philippines	indica	11	0	3
IRIS_313-11326	BR51-115-4	Bangladesh	indica	10	0	3
IRIS_313-11327	JAO HAWN MAE JAN	Thailand	indica	6	0	2
IRIS_313-11328	PADI BURIH	Malaysia	tropical japonica	2	0	4
IRIS_313-11329	PADI JALAI BELA	Malaysia	tropical japonica	3	0	7
IRIS_313-11330	ALAMINOS	Philippines	indica	3	0	6
IRIS_313-11331	AMPIPIT	Philippines	indica	4	0	4
IRIS_313-11334	DINGRAS	Philippines	indica	3	0	4
IRIS_313-11335	INANUPAN	Philippines	indica	12	0	5
IRIS_313-11336	IREQUIN	Philippines	admixed	0	0	4
IRIS_313-11337	LAWA-AN	Philippines	tropical japonica	1	0	5
IRIS_313-11338	LOBANG(WHITE)	Philippines	indica	8	0	2
IRIS_313-11339	MILAGROSA	Philippines	indica	12	0	4
IRIS_313-11340	MINANOK	Philippines	tropical japonica	1	0	4
IRIS_313-11341	MINDANAO	Philippines	indica	10	0	5
IRIS_313-11342	PODAO	Philippines	admixed	17	0	6
IRIS_313-11343	PURTOK(MALAGKIT)	Philippines	indica	7	0	3
IRIS_313-11344	SAMON	Philippines	indica	9	0	5
IRIS_313-11345	WAGWAG	Philippines	indica	9	0	3
IRIS_313-11346	WAGWAG PUTI	Philippines	indica	11	0	3
IRIS_313-11347	WAGWAG RAOIS	Philippines	indica	6	0	4
IRIS_313-11348	AUS PADDY(RED)	India	aus/boro	3	0	4
IRIS_313-11349	BACHHAIKALMA	India	indica	7	0	2
IRIS_313-11350	BAJAL	India	aromatic	2	0	3
IRIS_313-11351	BANCHI	India	indica	6	0	3
IRIS_313-11352	BUCHI	India	aromatic	2	0	7
IRIS_313-11353	CHILE BORO	India	aus/boro	1	0	5
IRIS_313-11354	CAC75	India	indica	8	0	4
IRIS_313-11355	CN44-40-7	India	admixed	6	0	5
IRIS_313-11356	CR44-1	India	aromatic	1	0	5
IRIS_313-11357	CR579-1-3	India	indica	11	0	3
IRIS_313-11358	DADKHANI	India	indica	8	0	2
IRIS_313-11359	DAHARNAGRA	India	indica	6	0	3
IRIS_313-11360	JALADHI 1	India	admixed	2	0	4
IRIS_313-11361	KALIKALMA	India	indica	7	0	4
IRIS_313-11362	KEYA NUNIA	India	aromatic	1	0	4
IRIS_313-11363	KHEJURTHUPI	India	indica	7	0	6
IRIS_313-11364	KHIRPULI	India	admixed	4	0	2
IRIS_313-11365	LANJALI	India	indica	6	0	4
IRIS_313-11367	MAKARANDASAIL	India	indica	8	0	6
IRIS_313-11368	PANIKELASH	India	indica	5	0	5
IRIS_313-11369	RANACHANDRABHOG	India	indica	6	0	4
IRIS_313-11370	SACHI	India	indica	7	0	3
IRIS_313-11371	SATHI	India	aus/boro	4	0	6
IRIS_313-11372	SUFALDHULA	India	indica	6	0	2
IRIS_313-11373	T 3	India	aromatic	2	0	4
IRIS_313-11374	W 398	India	aus/boro	3	0	4
IRIS_313-11375	NA	India	admixed	0	0	4
IRIS_313-11376	NA	Ivory Coast	tropical japonica	1	0	5
IRIS_313-11377	AMARILLO	Philippines	indica	9	0	12
IRIS_313-11379	CADIDIT(GLUT.)	Philippines	tropical japonica	2	0	7
IRIS_313-11380	CA-ONG(WHITE)	Philippines	admixed	4	0	6
IRIS_313-11381	LINANGAN	Philippines	indica	7	0	2
IRIS_313-11382	HONDERAWALA	Sri Lanka	indica	10	0	0
IRIS_313-11383	CHIEM NGAN	Vietnam	indica	26	0	3
IRIS_313-11384	CHIEM TONG NHAT 1	Vietnam	indica	27	0	4
IRIS_313-11385	IR 9747 SEL	Philippines	indica	9	0	3
IRIS_313-11386	KHAO DAWK MALI TIA	Thailand	indica	8	0	3
IRIS_313-11387	SAHM RUANG NAK	Thailand	indica	8	0	3
IRIS_313-11388	GLAM	Thailand	indica	8	0	1
IRIS_313-11389	LEUANG PRA TAHN	Thailand	indica	10	0	8
IRIS_313-11390	NAH MOI	Thailand	indica	8	0	2
IRIS_313-11391	NIAW DAM	Thailand	indica	6	0	4
IRIS_313-11392	SA MER	Thailand	indica	7	0	5
IRIS_313-11393	SAWNG RUANG	Thailand	indica	4	0	3
IRIS_313-11394	NA	Indonesia	indica	10	0	4
IRIS_313-11395	NA	Indonesia	indica	10	0	7
IRIS_313-11396	MAS	Indonesia	tropical japonica	2	0	5
IRIS_313-11397	TAMBU	Indonesia	tropical japonica	1	0	3
IRIS_313-11398	TODULI	Indonesia	indica	6	0	5
IRIS_313-11399	RAYDHAN 1	Bangladesh	indica	5	0	5
IRIS_313-11400	ECHORSAIL	Bangladesh	indica	7	0	7
IRIS_313-11401	MOTANGA	Bangladesh	aromatic	2	0	4
IRIS_313-11402	SUITE JORA	Bangladesh	indica	5	0	4
IRIS_313-11403	AEB368 RIP P TYPE ADT	India	indica	9	0	7
IRIS_313-11404	AMON 4	Bangladesh	indica	9	0	4
IRIS_313-11405	APYO-DAW-GYI	Myanmar	indica	14	0	3
IRIS_313-11406	A 28-6	Myanmar	indica	10	0	9
IRIS_313-11407	BATCHA BHOG(SCENTED)	India	indica	5	0	2
IRIS_313-11408	CHITRAKALI	India	indica	6	0	1
IRIS_313-11409	CUTTACK 29	India	indica	10	0	2
IRIS_313-11410	C 28-16	Myanmar	indica	12	0	3
IRIS_313-11411	DONRADAO	Brazil	indica	10	0	3
IRIS_313-11413	KALAR KAR	NA	admixed	4	0	4
IRIS_313-11414	KARUNJEERAGA SAMBA	India	indica	7	0	3
IRIS_313-11415	KAUSHI	Nigeria	admixed	6	0	3
IRIS_313-11416	KONAMANI	India	indica	7	0	4
IRIS_313-11417	LAWANGAI	India	admixed	5	0	2
IRIS_313-11418	MATALI	India	indica	6	0	4
IRIS_313-11419	MUTHA SAMBA	India	indica	9	0	5
IRIS_313-11420	PISINI	India	indica	8	0	4
IRIS_313-11421	TULASIBAS	India	indica	7	0	4
IRIS_313-11422	13946(GUANG-QIU 15)	China	indica	5	0	2
IRIS_313-11423	C 1016-1	Philippines	indica	2	0	3
IRIS_313-11424	SINAPLED	Philippines	tropical japonica	0	0	4
IRIS_313-11425	BRANCO PRECOCE	Brazil	admixed	7	0	7
IRIS_313-11426	CHATAO	Brazil	tropical japonica	0	0	4
IRIS_313-11427	GEM OU BRAZIL	Brazil	tropical japonica	1	0	5
IRIS_313-11428	MARANHAO BRANCO	Brazil	tropical japonica	1	0	5
IRIS_313-11429	MIUDO ROXO	Brazil	tropical japonica	9	0	4
IRIS_313-11431	C 166-135	Philippines	indica	7	0	5
IRIS_313-11432	ISWAR KORA	India	admixed	8	0	6
IRIS_313-11433	MR136-1	India	indica	2	0	4
IRIS_313-11434	FORTUNA BLANCO(SAN MARCOS)	Colombia	tropical japonica	1	0	5
IRIS_313-11435	MONMINEUPLEU	Ivory Coast	tropical japonica	0	0	5
IRIS_313-11436	SAKAZELE(538)	Ivory Coast	tropical japonica	12	0	4
IRIS_313-11437	CAMPECHE A79	Mexico	indica	12	0	4
IRIS_313-11438	ZACATEPEC A79	Mexico	indica	8	0	4
IRIS_313-11439	NIRA PRIETO	Cuba	tropical japonica	1	0	4
IRIS_313-11441	NALA	Philippines	tropical japonica	0	0	4
IRIS_313-11442	ARC 18502	India	indica	6	0	4
IRIS_313-11443	ARC 18533	India	indica	9	0	3
IRIS_313-11445	NCS102	India	indica	8	0	1
IRIS_313-11446	NAPDAI	India	indica	9	0	1
IRIS_313-11447	TUNAGANNAPNANG	India	indica	5	0	5
IRIS_313-11448	BARAMANJ	India	indica	6	0	4
IRIS_313-11449	KODIA PHUL	India	admixed	7	0	5
IRIS_313-11451	KALISAL	India	aromatic	1	0	4
IRIS_313-11452	LOCAL BHAT	India	admixed	4	0	3
IRIS_313-11453	ZINYA KOLAMBA	India	admixed	6	0	3
IRIS_313-11454	BARI SUTAR	India	aus/boro	3	0	3
IRIS_313-11455	CIPPI	India	aus/boro	6	0	4
IRIS_313-11456	KOLAMBA	India	aus/boro	3	0	2
IRIS_313-11458	KARAHANI	India	aus/boro	4	0	7
IRIS_313-11460	SELHI	India	admixed	9	0	1
IRIS_313-11461	VAIKATHARYAN	India	indica	8	0	5
IRIS_313-11462	SALSI	India	aus/boro	3	0	1
IRIS_313-11463	KATSIYAM TABAO	Philippines	indica	8	0	1
IRIS_313-11464	CARAWI	Philippines	tropical japonica	1	0	6
IRIS_313-11465	DINORADO	Philippines	tropical japonica	0	0	4
IRIS_313-11467	MACAPAGAL	Philippines	indica	8	0	6
IRIS_313-11471	CULALANSI	Philippines	indica	9	0	6
IRIS_313-11472	BANGBANG	Philippines	indica	5	0	4
IRIS_313-11473	KINTOMAN(TOD-DOY)	Philippines	tropical japonica	0	0	4
IRIS_313-11476	KALIPINCH	India	admixed	3	0	4
IRIS_313-11477	KANPURI	India	aus/boro	4	0	5
IRIS_313-11478	LOCAL	India	admixed	9	0	5
IRIS_313-11479	VANKALI	India	tropical japonica	9	2	4
IRIS_313-11480	PR106	India	indica	7	0	2
IRIS_313-11481	BINNAFUL	Bangladesh	aus/boro	3	0	5
IRIS_313-11482	BONGEZA	Bangladesh	aus/boro	5	0	3
IRIS_313-11483	BOTESHSHORE	Bangladesh	aus/boro	4	0	4
IRIS_313-11484	EJALI	Bangladesh	admixed	6	0	3
IRIS_313-11485	RAMINAD(GERMAN)	Philippines	indica	7	0	4
IRIS_313-11486	KHAGRAI DIGHA	Bangladesh	admixed	8	0	10
IRIS_313-11487	LALDIGHA	Bangladesh	admixed	7	0	4
IRIS_313-11489	KALU T 139	India	admixed	2	0	4
IRIS_313-11490	ARC 15480	India	indica	8	0	5
IRIS_313-11491	BIR BAHADUR	India	indica	11	0	2
IRIS_313-11492	SIRHANTI	India	aus/boro	3	0	5
IRIS_313-11493	AR 133	India	indica	6	0	4
IRIS_313-11494	IC25690	India	admixed	0	0	6
IRIS_313-11495	ANENOE	Indonesia	tropical japonica	0	0	5
IRIS_313-11496	BALU PRIA	Indonesia	tropical japonica	6	2	2
IRIS_313-11497	PADI ARA	Indonesia	admixed	5	0	2
IRIS_313-11498	PADI HEDENG(REKET HEDENG)	Indonesia	tropical japonica	7	0	4
IRIS_313-11499	PADI UDANG	Indonesia	tropical japonica	0	0	5
IRIS_313-11500	SKK	Indonesia	indica	8	0	5
IRIS_313-11505	K 1074	India	indica	8	0	10
IRIS_313-11506	K 15591-4	India	indica	7	0	3
IRIS_313-11507	TV30	Vietnam	indica	9	0	1
IRIS_313-11508	PAWNG AEW 1	Thailand	indica	5	0	2
IRIS_313-11509	PRADOO DAENG	Thailand	indica	8	0	5
IRIS_313-11510	A 69-1	Sri Lanka	indica	9	0	5
IRIS_313-11511	WAGASAN(RED)	Philippines	tropical japonica	0	0	5
IRIS_313-11512	OYAK PAKANG	Philippines	indica	7	0	3
IRIS_313-11513	CHATO	Ecuador	indica	9	0	2
IRIS_313-11515	BKN-BR-1031-78-5-4	NA	indica	9	0	5
IRIS_313-11516	IR 3839-1	Philippines	indica	9	0	2
IRIS_313-11517	IR 4432-28-5	Philippines	indica	8	0	2
IRIS_313-11521	TAN NONG	Vietnam	indica	7	0	4
IRIS_313-11522	XINTUAN HEI GU	China	admixed	3	0	4
IRIS_313-11523	ADIALLO	Senegal	indica	9	0	8
IRIS_313-11524	KOUINONEPOU	Ivory Coast	tropical japonica	2	0	4
IRIS_313-11525	DIAMBARANG	Guinea-Bissau	indica	8	0	6
IRIS_313-11526	FOSSA(GBE)	Ivory Coast	tropical japonica	2	0	4
IRIS_313-11527	GOLO	Ivory Coast	tropical japonica	0	0	4
IRIS_313-11528	ZO	Ivory Coast	indica	7	0	11
IRIS_313-11530	JAO KHAO	Thailand	indica	7	0	2
IRIS_313-11532	MARIA GAKIT	Philippines	tropical japonica	2	0	7
IRIS_313-11534	NAHNG KHAO BOW	Thailand	indica	5	0	4
IRIS_313-11535	PAH DI MI RAHK	Thailand	indica	11	0	7
IRIS_313-11536	NA	Georgia	temperate japonica	3	0	3
IRIS_313-11537	J 6 IR438(WC694)	Philippines	admixed	10	0	5
IRIS_313-11538	J 6 IR520(WC693)	Philippines	indica	15	0	2
IRIS_313-11539	SP6(WC836)	NA	tropical japonica	6	0	6
IRIS_313-11540	PATIE ROUGE	Guinea	tropical japonica	1	0	5
IRIS_313-11541	HOE PHAR THAE	Myanmar	indica	10	0	0
IRIS_313-11542	KHAO KUM PAR	Myanmar	admixed	2	0	4
IRIS_313-11543	KYUN TAW SEIN	Myanmar	indica	12	0	7
IRIS_313-11544	LINPAN CHAW	Myanmar	indica	9	0	7
IRIS_313-11545	MOE GAUNG PYU	Myanmar	indica	8	0	6
IRIS_313-11546	NGA CHAN HMWE	Myanmar	indica	8	0	2
IRIS_313-11547	SHWE SABA	Myanmar	indica	6	0	6
IRIS_313-11548	TAUNG LWIN	Myanmar	indica	11	0	2
IRIS_313-11549	TAUNGYA SABA	Myanmar	indica	12	0	3
IRIS_313-11551	FELEGBASEH	Sierra Leone	indica	7	0	4
IRIS_313-11554	PA RABICHINA	Sierra Leone	indica	8	0	4
IRIS_313-11555	PA WOON	Sierra Leone	indica	9	0	6
IRIS_313-11556	TUBMAN	Sierra Leone	indica	10	0	2
IRIS_313-11557	GORIA	Bangladesh	aus/boro	3	1	5
IRIS_313-11558	NULI	Bangladesh	indica	10	0	4
IRIS_313-11561	BANGLA	Nepal	indica	8	0	3
IRIS_313-11563	BIJULI BATI	Nepal	indica	3	0	7
IRIS_313-11564	HALIDA	Nepal	aromatic	1	0	5
IRIS_313-11565	KUSUM KATIKI	Nepal	admixed	9	0	3
IRIS_313-11566	MOONOR	Nepal	indica	8	0	5
IRIS_313-11567	RATO BASMATI	Nepal	aromatic	1	0	4
IRIS_313-11568	SATHIYA	Nepal	indica	8	0	3
IRIS_313-11570	GENG 77-4	China	indica	9	0	2
IRIS_313-11571	BAI MANG AI ZHONG	China	temperate japonica	7	0	4
IRIS_313-11572	BAI MI TIE QIU	China	indica	7	0	4
IRIS_313-11573	GAO LIANG ZAO	China	indica	5	0	2
IRIS_313-11574	HEI TOU HONG	China	temperate japonica	7	0	4
IRIS_313-11575	HONG PI NUO	China	temperate japonica	4	0	5
IRIS_313-11576	JIANG HUI DAO	China	indica	9	0	5
IRIS_313-11577	LANG QIAN CHE	China	indica	4	0	1
IRIS_313-11578	LUAN DAO	China	temperate japonica	8	0	3
IRIS_313-11579	SHAN GU	China	indica	9	0	7
IRIS_313-11580	TAI ZHOU XIAN	China	indica	12	0	4
IRIS_313-11582	WAN GENG BAI DAO TOU	China	temperate japonica	8	0	2
IRIS_313-11584	YI SUI QI	China	temperate japonica	8	0	4
IRIS_313-11585	NA	China	indica	8	0	2
IRIS_313-11586	36037-1	China	temperate japonica	35	0	4
IRIS_313-11588	MR69	Malaysia	indica	6	0	6
IRIS_313-11591	PULUT MERAH 2	Malaysia	admixed	6	0	2
IRIS_313-11594	CHAN THANH HOA	Vietnam	indica	10	0	6
IRIS_313-11595	AMAKOYALI	India	aus/boro	5	1	6
IRIS_313-11596	BHAINSA MUNDARIYA	India	admixed	10	0	3
IRIS_313-11597	BHATA PYAGI	India	indica	13	0	2
IRIS_313-11598	GODADANI	India	admixed	12	1	14
IRIS_313-11599	JUGRAY	India	indica	6	0	2
IRIS_313-11600	KOTODESHI	India	indica	11	0	3
IRIS_313-11602	MALCHI	India	aus/boro	2	0	3
IRIS_313-11603	PANDRI PAREWA	India	aus/boro	4	0	4
IRIS_313-11604	SUGARKAND	India	aus/boro	4	0	3
IRIS_313-11606	BOKDEL	India	indica	6	0	4
IRIS_313-11607	HOLDIGANTHI	India	indica	8	0	5
IRIS_313-11608	KHAO BAWNG	Thailand	indica	8	0	4
IRIS_313-11609	MAE HAWM	Thailand	indica	6	0	9
IRIS_313-11610	WUA PAN LAK	Thailand	indica	9	0	1
IRIS_313-11611	YAH YAW	Thailand	tropical japonica	2	0	5
IRIS_313-11615	MANARE(PHOM)	Guinea	indica	9	0	4
IRIS_313-11616	UPRH31	India	admixed	4	0	3
IRIS_313-11617	UPRH33	India	aus/boro	5	0	3
IRIS_313-11618	UPRH58	India	aus/boro	4	1	4
IRIS_313-11619	UPRH166	India	aus/boro	4	0	4
IRIS_313-11620	UPRH197	India	aus/boro	3	1	5
IRIS_313-11621	UPRH265	India	indica	7	0	3
IRIS_313-11622	JUAN YE LAI	China	indica	8	0	4
IRIS_313-11623	KAO SONG HAI	China	admixed	0	0	6
IRIS_313-11624	ANADI WHITE	Nepal	indica	9	0	2
IRIS_313-11625	CHOBO	Nepal	aromatic	1	0	5
IRIS_313-11626	GUDURA	Nepal	aromatic	1	0	4
IRIS_313-11627	JADO	Nepal	aromatic	2	0	3
IRIS_313-11628	KARISHNABELI	Nepal	admixed	3	0	7
IRIS_313-11629	LATIJHABAR	Nepal	aus/boro	3	0	3
IRIS_313-11630	POHHERLIMASION	Nepal	aromatic	3	0	5
IRIS_313-11632	SETO JHINUWA	Nepal	aromatic	2	0	6
IRIS_313-11635	GAM PERNG	Thailand	indica	8	0	4
IRIS_313-11636	NCS271 A	India	aus/boro	5	0	6
IRIS_313-11638	NCS331	India	indica	5	0	4
IRIS_313-11639	NCS349	India	indica	10	1	5
IRIS_313-11640	NCS458	India	indica	7	0	2
IRIS_313-11641	NCS477	India	indica	6	0	1
IRIS_313-11642	NCS599	India	indica	10	0	1
IRIS_313-11643	NCS603 B	India	admixed	5	0	3
IRIS_313-11644	NCS745	India	admixed	9	0	3
IRIS_313-11645	NCS766	India	indica	9	0	3
IRIS_313-11646	NCS771 A	India	indica	7	0	2
IRIS_313-11647	NCS809 A	India	indica	7	0	2
IRIS_313-11648	NCS830	India	indica	7	0	2
IRIS_313-11650	NCS901 A	India	admixed	8	0	2
IRIS_313-11651	FEI ZHAO 12	China	temperate japonica	40	1	6
IRIS_313-11652	GONG SHE 9	China	temperate japonica	5	0	2
IRIS_313-11653	MA SHE 8	China	temperate japonica	32	1	4
IRIS_313-11654	PL 3165	China	temperate japonica	52	0	1
IRIS_313-11655	SI WAN 14	China	admixed	68	3	4
IRIS_313-11656	B 3913 B 16-20 ST 28	Indonesia	indica	10	0	4
IRIS_313-11657	EX WUKARI(WILD)	Nigeria	indica	7	0	3
IRIS_313-11658	MANYALOJOPOIHUN	Sierra Leone	tropical japonica	1	0	6
IRIS_313-11659	TOBOHUN	Sierra Leone	tropical japonica	1	0	7
IRIS_313-11660	WULE DASIMA	Liberia	tropical japonica	0	0	6
IRIS_313-11661	91-382	Bhutan	temperate japonica	36	0	2
IRIS_313-11663	MARHARORA	Zimbabwe	admixed	7	0	3
IRIS_313-11664	CUN GU NUO	China	indica	5	0	2
IRIS_313-11665	JIN HUA 258	China	indica	6	0	3
IRIS_313-11666	LONG GE 33	China	indica	9	0	5
IRIS_313-11667	LUO AI ZAO 3	China	indica	9	0	1
IRIS_313-11668	RONG DAO 4	China	indica	9	0	3
IRIS_313-11669	NA	China	indica	12	0	2
IRIS_313-11671	DERAWA	Nepal	indica	10	0	6
IRIS_313-11672	RAI MANULA	Nepal	temperate japonica	50	0	6
IRIS_313-11673	BURI-BURING	Philippines	tropical japonica	0	0	6
IRIS_313-11674	BEUA KAE	Thailand	indica	4	0	3
IRIS_313-11676	E-MOOM	Thailand	indica	5	0	5
IRIS_313-11677	E-NAWN KHAO	Thailand	indica	8	0	2
IRIS_313-11678	E-PLUAK	Thailand	indica	11	0	3
IRIS_313-11679	GASET BOW	Thailand	indica	5	0	6
IRIS_313-11680	KHAO BUN MI	Thailand	indica	4	0	8
IRIS_313-11681	KHAO PAWM	Thailand	indica	11	0	7
IRIS_313-11682	MA EUE	Thailand	indica	6	0	9
IRIS_313-11683	NIAW KHIAW NGOO	Thailand	indica	8	0	5
IRIS_313-11684	OB CHUEY	Thailand	indica	4	0	5
IRIS_313-11685	PLAWNG SAENG	Thailand	indica	9	0	7
IRIS_313-11686	QUAHNG LUANG	Thailand	indica	5	0	3
IRIS_313-11687	SA GAE	Thailand	indica	6	0	6
IRIS_313-11688	SIA MOO	Thailand	indica	5	1	5
IRIS_313-11689	DECHANGBYEO	South Korea	temperate japonica	62	1	4
IRIS_313-11690	KOCHUM	Bhutan	admixed	6	0	5
IRIS_313-11691	SHANGYIPA	Bhutan	admixed	1	0	1
IRIS_313-11692	CHIAYI-WU-KO	Taiwan	indica	6	0	3
IRIS_313-11693	CHING-CHUNG	Taiwan	indica	14	0	3
IRIS_313-11694	CHING-LIU	Taiwan	indica	6	0	8
IRIS_313-11695	HSIN-TAO-YUAN-CHING-YU	Taiwan	indica	10	0	4
IRIS_313-11698	TAIPEI 167	Taiwan	aromatic	2	0	5
IRIS_313-11700	DAW NOK KAEN	Thailand	indica	8	0	0
IRIS_313-11702	CN1067	United States	temperate japonica	46	1	4
IRIS_313-11704	BAHN DAENG	Thailand	indica	11	0	3
IRIS_313-11705	DAWK PUD KHAO	Thailand	indica	6	0	11
IRIS_313-11706	KHAO NOK-4	Thailand	indica	6	0	3
IRIS_313-11707	KHAO SAHKORN	Thailand	indica	8	0	8
IRIS_313-11708	KHAO YAI GUANG	Thailand	indica	10	0	6
IRIS_313-11709	LEUANG KHAJAWN	Thailand	indica	8	1	7
IRIS_313-11710	LEUANG MAI	Thailand	indica	7	0	4
IRIS_313-11711	RAI MAHK MEUANG	Thailand	indica	9	0	8
IRIS_313-11712	GORA DHAN 2	India	aus/boro	4	1	4
IRIS_313-11713	ITA 245	Nigeria	indica	8	0	5
IRIS_313-11714	CHAMPION	Guyana	admixed	11	0	6
IRIS_313-11716	SOSSOKA	Guinea	indica	10	0	3
IRIS_313-11717	JATI MANI	Indonesia	indica	9	0	4
IRIS_313-11719	DAWK PUT	Thailand	indica	8	0	2
IRIS_313-11720	DAW 85	Thailand	indica	4	0	3
IRIS_313-11721	GAEW DAENG	Thailand	indica	7	0	2
IRIS_313-11722	KABERI	Bangladesh	indica	12	0	4
IRIS_313-11723	DISSIGBE	Guinea	indica	5	0	3
IRIS_313-11724	KONYAN	Guinea	indica	10	0	4
IRIS_313-11725	ZUIHOU	Japan	temperate japonica	31	0	2
IRIS_313-11726	GUANG QING 334	China	indica	9	0	5
IRIS_313-11727	HONG YANG ZAO 3	China	indica	8	0	3
IRIS_313-11728	LUO SI ZHAN	China	indica	11	0	3
IRIS_313-11729	MEI LIU ZAO 5	China	indica	9	0	3
IRIS_313-11730	QING ER XIAO 2	China	indica	8	1	5
IRIS_313-11731	QING TAI AI	China	indica	8	0	3
IRIS_313-11732	QING ZAO 3	China	indica	10	0	0
IRIS_313-11733	SHUANG BAI AI 2	China	indica	9	0	3
IRIS_313-11734	SI CHAO 1	China	indica	8	0	2
IRIS_313-11735	YI LI ZHONG	China	indica	10	0	2
IRIS_313-11736	MALAGKIT(PINELIPE)	Philippines	tropical japonica	0	0	3
IRIS_313-11737	CHUNDI	India	aus/boro	5	0	5
IRIS_313-11738	PAUNDRI	India	indica	10	0	4
IRIS_313-11739	NAKPUI	Ghana	tropical japonica	0	0	5
IRIS_313-11740	UGAGA	Ghana	indica	9	0	3
IRIS_313-11741	HERATH BANDA	Sri Lanka	indica	11	0	3
IRIS_313-11742	KALIBAJARI	India	aus/boro	3	0	5
IRIS_313-11743	CHHOTI MASHINO	Bhutan	aromatic	1	0	4
IRIS_313-11744	AI JIAO AO FAN ZI	China	indica	9	0	2
IRIS_313-11745	AN FU ZHAN	China	indica	8	0	6
IRIS_313-11746	E 2070	China	indica	7	0	1
IRIS_313-11747	E 4197	China	indica	7	0	3
IRIS_313-11748	GAO JIAO YING GAN ZHAN	China	indica	9	0	2
IRIS_313-11750	L 10595	China	indica	11	0	3
IRIS_313-11751	L 10833	China	indica	11	0	3
IRIS_313-11752	M 6034-1	China	indica	8	0	1
IRIS_313-11753	XIANG CHANG ZAO	China	indica	7	0	1
IRIS_313-11754	AMBOHIMANDAY	Madagascar	admixed	4	0	7
IRIS_313-11755	A 2-257	Liberia	tropical japonica	1	0	5
IRIS_313-11756	BENGALI VAKAHANA 1448	Madagascar	tropical japonica	1	0	8
IRIS_313-11757	BORIZINA 640	Madagascar	indica	3	0	7
IRIS_313-11758	FOFFI	Ivory Coast	indica	6	0	4
IRIS_313-11759	K 2 C 45	Ivory Coast	tropical japonica	2	0	4
IRIS_313-11760	MENAHARA 505	Madagascar	indica	9	0	3
IRIS_313-11761	NS199	Ivory Coast	admixed	8	0	2
IRIS_313-11762	NS1515	Madagascar	indica	6	0	3
IRIS_313-11763	PJ110	Cameroon	indica	7	0	3
IRIS_313-11764	P 41	Liberia	indica	6	0	4
IRIS_313-11765	P 335	Liberia	aromatic	2	0	3
IRIS_313-11766	TSIMIAKABIJA	Madagascar	admixed	5	0	4
IRIS_313-11767	VARY LAVA DE BOLOGNE	Madagascar	admixed	9	0	4
IRIS_313-11772	ROJONNY NTAOLO	Madagascar	admixed	9	0	3
IRIS_313-11773	AUS 78-125	Gambia	indica	6	0	5
IRIS_313-11779	KATUMANI	Tanzania	indica	6	0	4
IRIS_313-11780	KILOMBERO	Tanzania	indica	8	0	1
IRIS_313-11782	MALAGASY	Zambia	admixed	5	0	3
IRIS_313-11783	MAMA TABALI	Gambia	indica	8	0	4
IRIS_313-11784	MBEIMBEIHUN	Sierra Leone	indica	10	0	5
IRIS_313-11785	MOSHI	Tanzania	indica	8	0	1
IRIS_313-11786	NYA NOFF	Gambia	indica	8	0	7
IRIS_313-11787	TANDAKAY FINGO	Gambia	indica	5	0	5
IRIS_313-11788	CANLUBANG	Philippines	admixed	0	0	4
IRIS_313-11789	SABORAMANDALOAFO	Madagascar	admixed	10	0	5
IRIS_313-11790	VARIRANGAHY	Madagascar	tropical japonica	14	3	3
IRIS_313-11791	VARY LAHY	Madagascar	admixed	8	0	4
IRIS_313-11792	VONBOANGY	Madagascar	tropical japonica	1	0	5
IRIS_313-11793	KOMALIOKO	Madagascar	admixed	7	0	4
IRIS_313-11794	TSIPALA MENAHAR	Madagascar	admixed	7	0	4
IRIS_313-11795	DA GU AI 7	China	indica	9	0	1
IRIS_313-11796	DU GEN CHUAN	China	indica	4	0	1
IRIS_313-11797	E ZI 32	China	indica	7	0	4
IRIS_313-11798	E ZI 100	China	indica	9	0	5
IRIS_313-11799	E ZI 110	China	indica	9	0	1
IRIS_313-11800	FAN GENG 6	China	temperate japonica	18	0	0
IRIS_313-11801	FAN WU	China	indica	9	0	3
IRIS_313-11802	JIE CAO ZHAN	China	indica	9	0	6
IRIS_313-11803	MAO ZHA NUO	China	temperate japonica	10	0	3
IRIS_313-11804	QUN XUAN ZAO	China	indica	8	0	4
IRIS_313-11805	XI HONG GU	China	indica	8	0	4
IRIS_313-11806	78 XUAN WU	China	indica	6	0	3
IRIS_313-11807	R 582	Colombia	indica	10	0	5
IRIS_313-11808	R 762	Colombia	indica	7	0	5
IRIS_313-11809	MHARAKA	Kenya	aus/boro	3	0	2
IRIS_313-11810	PULURE	Kenya	indica	9	0	4
IRIS_313-11811	MOSHI	Kenya	indica	6	0	5
IRIS_313-11812	ASFALA	Kenya	indica	6	0	6
IRIS_313-11813	ZERO	Kenya	indica	7	0	6
IRIS_313-11814	KIKUBA	Kenya	indica	8	0	1
IRIS_313-11815	MOSHI	Kenya	indica	10	0	5
IRIS_313-11816	KARILETYONE	Myanmar	indica	9	0	4
IRIS_313-11817	KHAOSAING	Myanmar	indica	13	0	9
IRIS_313-11818	LETYONE	Myanmar	indica	7	0	6
IRIS_313-11819	PADINTHUMA	Myanmar	indica	7	0	3
IRIS_313-11820	PAKISTANHMWE	Myanmar	indica	9	0	1
IRIS_313-11821	19	India	indica	9	0	0
IRIS_313-11822	BHONDU PAREWA	India	indica	7	0	3
IRIS_313-11823	BHU BHUSI	India	indica	6	0	5
IRIS_313-11824	DHANIYA PHOOL	India	indica	7	0	3
IRIS_313-11825	HANSRAJ	India	aromatic	3	0	5
IRIS_313-11826	HIRA NAKHI	India	aromatic	1	0	4
IRIS_313-11827	KARI GURMATIA	India	indica	7	0	5
IRIS_313-11828	LALI GURMATIA	India	indica	7	0	2
IRIS_313-11829	MUNJI	Pakistan	temperate japonica	29	0	2
IRIS_313-11830	KANDEKE YAIGAITI	Gambia	indica	11	0	7
IRIS_313-11831	KHAO DAENG HAWM	Thailand	admixed	0	0	5
IRIS_313-11832	AE WAWNG POO DOO	Thailand	tropical japonica	0	0	9
IRIS_313-11833	BOO MAE	Thailand	indica	12	0	3
IRIS_313-11834	BUENG MONG LENG WE	Thailand	admixed	0	0	4
IRIS_313-11835	E-NOI NAH	Thailand	indica	11	0	3
IRIS_313-11836	KHAO KO RAOH	Thailand	indica	4	0	7
IRIS_313-11837	KHAO NAHNG PRUNG	Thailand	indica	8	0	1
IRIS_313-11838	LEUM DERN	Thailand	indica	5	0	7
IRIS_313-11839	MUAY	Thailand	indica	4	0	8
IRIS_313-11840	NIAW NAHK KRAD	Thailand	indica	7	0	4
IRIS_313-11841	NIAW NARAI	Thailand	indica	6	0	3
IRIS_313-11842	NIAW YUANG KHANUN	Thailand	indica	6	0	4
IRIS_313-11843	PAN DAWK MAHK	Thailand	indica	7	0	5
IRIS_313-11844	PUEY TAW	Thailand	indica	8	0	2
IRIS_313-11845	SING SAI	Thailand	admixed	0	0	4
IRIS_313-11846	TON TIA GUAY NU	Thailand	admixed	0	0	5
IRIS_313-11848	PULUT BURUNG	Malaysia	indica	6	0	9
IRIS_313-11849	PULUT SELEMYAM	Malaysia	indica	8	0	2
IRIS_313-11850	SESAT JADI	Malaysia	indica	10	0	3
IRIS_313-11851	DUNA-AL	Philippines	tropical japonica	0	0	4
IRIS_313-11852	BAI MI ZAI 7	China	indica	10	1	4
IRIS_313-11853	BU ZHI MING	China	indica	19	1	5
IRIS_313-11854	CHI GU	China	indica	13	0	3
IRIS_313-11855	DA GUAN YIN ZHAN	China	indica	10	0	6
IRIS_313-11856	DA HEI GU	China	indica	13	1	6
IRIS_313-11857	DA LI BAI 63	China	indica	8	0	2
IRIS_313-11858	DA TIE ZHAN	China	indica	11	0	4
IRIS_313-11859	DONG DU	China	indica	9	0	4
IRIS_313-11860	GUA PAI GU	China	indica	8	0	2
IRIS_313-11861	HEI YAN ZHAN	China	indica	11	0	3
IRIS_313-11862	HENG YE ZAO	China	indica	6	0	2
IRIS_313-11863	HONG DU BAI	China	indica	6	0	4
IRIS_313-11865	HUO QING	China	indica	6	0	1
IRIS_313-11866	JIANG ER ZAO	China	indica	10	0	1
IRIS_313-11867	KE SHU BAI	China	indica	8	0	6
IRIS_313-11868	LIU LI YOU	China	indica	16	0	3
IRIS_313-11869	MA WEI ZHAN	China	indica	6	0	5
IRIS_313-11870	NAN JING XIAO DAO	China	indica	9	0	2
IRIS_313-11871	SAN ZHAO QI	China	indica	11	0	4
IRIS_313-11872	TIE ZHONG	China	indica	6	0	4
IRIS_313-11875	CHUBU 17	Japan	temperate japonica	52	2	3
IRIS_313-11876	AI DA	China	indica	2	0	4
IRIS_313-11877	AN NAN ZAO	China	indica	8	0	1
IRIS_313-11878	BAI RI XIAN	China	indica	7	0	5
IRIS_313-11881	LIU TIAO XIAN	China	indica	9	0	3
IRIS_313-11882	MAN TIAN QING	China	indica	8	0	3
IRIS_313-11884	TIAN DAO DAO	China	indica	9	0	1
IRIS_313-11885	YANG WAN XIAN	China	indica	8	0	2
IRIS_313-11886	IR 4683-54-2	Philippines	indica	9	0	3
IRIS_313-11887	IR 19058-107-1	Philippines	indica	9	0	3
IRIS_313-11888	KANGRI	Pakistan	aus/boro	2	0	4
IRIS_313-11889	MURGI BRINJ	Pakistan	indica	8	0	6
IRIS_313-11890	C 722323	Taiwan	temperate japonica	43	1	2
IRIS_313-11892	HO MOK	Thailand	admixed	0	0	6
IRIS_313-11893	KHAU DANH	Vietnam	indica	12	0	4
IRIS_313-11894	LOC TRANG MUON	Vietnam	indica	12	0	4
IRIS_313-11895	BA TUC RAN	Vietnam	indica	7	0	6
IRIS_313-11896	CA HIM	Vietnam	indica	6	0	6
IRIS_313-11897	PHIT CHZK	Thailand	admixed	0	0	6
IRIS_313-11898	MA YOO	Thailand	indica	8	0	3
IRIS_313-11899	MAHA CHAI	Thailand	indica	6	0	1
IRIS_313-11900	PLE LIA	Thailand	admixed	0	0	7
IRIS_313-11901	TI NGI	Thailand	indica	8	0	3
IRIS_313-11902	CEMPO TURI	Indonesia	indica	9	0	7
IRIS_313-11903	KOMPIT	Indonesia	tropical japonica	1	0	4
IRIS_313-11904	PADI SIRANDAH KUNING	Indonesia	indica	11	0	5
IRIS_313-11905	PAYO TINGGI	Indonesia	indica	3	0	4
IRIS_313-11906	SULUS BALOK	Indonesia	tropical japonica	1	0	3
IRIS_313-11907	TINAROH	Indonesia	tropical japonica	0	0	5
IRIS_313-11908	DUAN SHEN ZI	China	temperate japonica	0	0	2
IRIS_313-11909	HONG MI JIU GONG JI	China	indica	9	0	6
IRIS_313-11910	YU HE HONG	China	indica	8	0	8
IRIS_313-11911	YUN NAN ZHAN	China	indica	7	0	3
IRIS_313-11912	ESCONDE CACHO	Brazil	indica	12	0	2
IRIS_313-11913	BUAGKOG	Philippines	tropical japonica	1	0	3
IRIS_313-11914	IB11	Burundi	admixed	10	0	5
IRIS_313-11915	IB95	Ghana	tropical japonica	5	0	6
IRIS_313-11916	MUDALIGA WEE	Sri Lanka	admixed	8	0	4
IRIS_313-11917	BUTNAPAR	India	aus/boro	4	0	4
IRIS_313-11918	DILBAKSH	India	indica	11	0	4
IRIS_313-11919	LAKHA KUAR	India	indica	10	0	2
IRIS_313-11920	GI TAH	Thailand	indica	9	0	5
IRIS_313-11921	KHAO GAHB BUA	Thailand	indica	5	0	8
IRIS_313-11922	KHAO NAN	Thailand	admixed	0	0	6
IRIS_313-11923	KHAO NGAW	Thailand	admixed	0	0	4
IRIS_313-11924	NAM JAM	Thailand	admixed	0	0	8
IRIS_313-11925	SAWK GAM MAH	Thailand	indica	7	0	9
IRIS_313-11926	SI NAM PUENG	Thailand	admixed	0	0	4
IRIS_313-11927	YAH TOW	Thailand	indica	8	0	3
IRIS_313-11928	DAYRON MARANGRAS	Philippines	tropical japonica	2	0	5
IRIS_313-11929	GILINGAN MARANGRAS	Philippines	tropical japonica	1	0	4
IRIS_313-11930	ITA 117	Nigeria	admixed	7	0	4
IRIS_313-11931	PEI ZAO 15	China	temperate japonica	54	1	7
IRIS_313-11932	SINDANO3	Kenya	admixed	5	0	4
IRIS_313-11934	KANATO	Philippines	indica	8	0	1
IRIS_313-11935	KONG KHSACH BANG KATT	Cambodia	indica	7	0	6
IRIS_313-11936	NEANG MINH TONN	Cambodia	indica	5	0	5
IRIS_313-11937	KUNJUKUNJU	India	indica	6	0	1
IRIS_313-11938	GNASSOUMADOUGOU	Burkina Fasso	indica	9	0	2
IRIS_313-11939	KAMPTI	Burkina Fasso	indica	13	0	8
IRIS_313-11940	MALOBA(DISSI ROUGE)	Burkina Fasso	indica	7	0	6
IRIS_313-11941	MOUI SAMBA	Burkina Fasso	indica	8	0	2
IRIS_313-11943	I 41	Nepal	indica	11	0	2
IRIS_313-11944	I 814	Nepal	indica	9	0	2
IRIS_313-11945	MALIKULI	Bangladesh	indica	8	0	1
IRIS_313-11946	BWANGA MOUI	Burkina Fasso	tropical japonica	0	0	5
IRIS_313-11947	BIE LEI	China	indica	6	0	6
IRIS_313-11948	HOU LU BAI	China	indica	7	0	2
IRIS_313-11949	LIU HE XI HE	China	indica	8	0	3
[truncated: 1,002 more rows]
