# Supplementary material for: Tracking the origin of two genetic components associated with transposable element bursts in domesticated rice
Source: Nat Commun. 2019 Feb 7;10:641. doi: 10.1038/s41467-019-08451-3 (PMC6367367; doi:10.1038/s41467-019-08451-3)
Supplement: Supplementary file 5 — Supplementary Data 2 [file 41467_2019_8451_MOESM5_ESM.xlsx]

## Sheet: Supplementary Data 2
Supplementary Data 2. O. rufipogon genomes and estimated copy numbers of mPing, Ping, and Pong
Sample	Location	Depth	Insert size (median)	mPing mean	mPing std	P value	Ping mean	Ping std	P value	Pong mean	Pong std	P value	Subgroups	Accession
rufipogon_IRGC100897	India	10.0798	317	2.03364	0.626257	0.000390246	0.889152	0.326956	0.00468399	4.43775	0.846762	1.00435e-47	wild group I	SRR1528449
rufipogon_IRGC102463	Bangladesh	13.2376	257	4.25175	1.25801	9.74773e-06	0	NA	NA	3.59786	0.6277	2.61959e-48	wild group I	SRR1450138
rufipogon_IRGC105751	Cambodia	14.434	265	2.27835	1.38712	0.0154505	0.302314	0.17146	1.52591e-46	0.571262	0.205876	1.25936e-28	wild group I	SRR1450141
rufipogon_IRGC81837	India	11.7101	255	2.5778	0.709995	3.59487e-05	0	NA	NA	6.88363	1.05855	2.16524e-57	wild group I	SRR1450142
rufipogon_IRGC88812	Laos	18.4476	233	4.42935	1.70518	8.24754e-05	0	NA	NA	6.30514	2.55766	1.60138e-28	wild group I	SRR1712580
rufipogon_W0106	India	13.7426	107	1.4025	0.703387	0.120164	0.430342	0.230341	2.94267e-30	2.2827	1.11993	4.15484e-15	wild group I	DRR000466
rufipogon_W1230	Dutch New Guinea	35.9317	299	8.8959	3.26302	1.73435e-05	1.6375	0.594053	6.08583e-14	1.683	0.435949	1.31056e-21	wild group I	DRR001189
rufipogon_W1559	Thailand	4.40074	330	4.51649	2.09804	0.000347423	0	NA	NA	3.10505	1.21819	2.10335e-22	wild group I	ERR068722
rufipogon_W1757	India	4.05741	356	3.16877	1.25012	0.000266955	0	NA	NA	4.91039	1.91995	4.78682e-28	wild group I	ERR068771
rufipogon_W1866	Thailand	10.7341	206	11.0978	3.7799	7.28447e-06	0.408068	0.191978	5.08101e-39	1.91356	0.458415	1.75033e-27	wild group I	SRR1016492
rufipogon_W1921	Thailand	13.4487	89	3.54077	2.29423	0.00570644	0.879462	0.440626	0.0212684	0.707103	0.359549	9.51206e-10	wild group I	DRR000465
rufipogon_W3105	India	8.80455	454	2.80759	0.998038	0.000191003	0.558637	0.295478	5.15748e-20	4.38186	1.39625	1.0958e-32	wild group I	ERR069038
rufipogon_W630	Myanmar	14.3307	202	4.77464	1.54832	1.62593e-05	0	NA	NA	3.37063	1.09867	1.46112e-29	wild group I	SRR1016490
rufipogon_W0120	India	11.9523	205	5.90353	1.32527	3.704e-07	0	NA	NA	2.9107	0.997979	1.84999e-26	wild group II	SRR1016478
rufipogon_W0171	Thailand	6.2448	407	0.927015	0.373535	0.572165	0	NA	NA	2.78171	1.40792	5.06472e-17	wild group II	ERR068632
rufipogon_W0180	Thailand	32.7846	328	2.32473	0.808934	0.000413913	1.25136	0.526433	0.00010211	2.78071	0.755539	6.13666e-32	wild group II	DRR001188
rufipogon_W1087	India	6.20605	343	5.35586	2.82273	0.000642134	1.8338	0.757686	2.79864e-12	1.74976	1.11754	2.53053e-07	wild group II	ERR068678
rufipogon_W1093	India	5.05434	343	3.49248	1.98748	0.00266144	0	NA	NA	1.98638	1.08949	1.10709e-10	wild group II	ERR068681
rufipogon_W1236	Australian New Guinea	36.9339	250	7.73788	1.94036	6.69938e-07	0	NA	NA	2.50372	0.789779	2.55666e-26	wild group II	DRR001184
rufipogon_W1683	India	6.82526	333	4.43239	2.41342	0.00114768	2.15906	0.908871	4.76571e-15	1.44976	1.36626	0.00890121	wild group II	ERR068733
rufipogon_W1715	China	5.11963	377	2.24669	0.948043	0.00195357	0	NA	NA	0.907668	0.501995	0.146072	wild group II	ERR068741
rufipogon_W1790	Thailand	7.10764	374	6.10602	2.36202	4.53578e-05	2.14738	0.73713	1.84592e-21	1.27748	0.561679	6.1595e-05	wild group II	ERR068784
rufipogon_W1804	Sri Lanka	4.22267	363	7.98326	2.52434	5.33772e-06	1.18773	0.653727	0.0237665	1.87773	0.762873	3.42375e-15	wild group II	ERR068791
rufipogon_W1849	Thailand	10.3405	360	2.70892	0.727436	2.23882e-05	0	NA	NA	0	NA	NA	wild group II	ERR068809
rufipogon_W1850	Thailand	4.75534	369	2.21505	0.564815	4.72418e-05	0	NA	NA	0	NA	NA	wild group II	ERR068810
rufipogon_W1854	Thailand	4.93206	366	3.29291	1.63669	0.0012738	2.13932	0.922625	3.9512e-16	4.01401	1.36724	3.9295e-30	wild group II	ERR068813
rufipogon_W1857	Thailand	4.16204	370	1.61981	1.00076	0.0961154	0	NA	NA	3.43422	1.06975	5.5211e-31	wild group II	ERR068814
rufipogon_W1859	Thailand	4.80277	360	2.31801	1.48432	0.0185396	1.4235	1.02264	0.000767411	3.90737	1.54875	5.80806e-26	wild group II	ERR068816
rufipogon_W1870	Thailand	4.41825	331	4.09337	2.25425	0.00146774	0	NA	NA	2.56543	1.19142	8.81372e-18	wild group II	ERR068820
rufipogon_W1940	Thailand	5.33375	329	4.17189	2.22837	0.00114095	0	NA	NA	1.28548	0.803072	0.00310085	wild group II	ERR068842
rufipogon_W1976	Indonesia	11.577	208	3.84337	1.35962	5.97794e-05	0	NA	NA	3.30143	1.03239	1.97255e-30	wild group II	SRR1016482
rufipogon_W1981	Indonesia	35.78	268	3.27004	1.21249	0.000146957	0	NA	NA	2.75435	0.66419	4.23373e-35	wild group II	DRR001190
rufipogon_W2022	Indonesia	4.4057	307	4.84698	2.03743	0.000137349	0	NA	NA	0	NA	NA	wild group II	ERR068877
rufipogon_W2024	Indonesia	4.48817	308	4.65711	1.93471	0.000305422	2.74483	1.32543	4.75251e-16	0	NA	NA	wild group II	ERR068878
rufipogon_W2197	Indonesia	3.77652	297	3.89575	1.98635	0.000965166	0.610909	0.257758	8.39292e-16	1.94316	1.07463	2.94744e-10	wild group II	ERR068898
rufipogon_W2282	Thailand	4.98399	293	2.757	0.969108	0.000411511	0.726525	0.352961	8.56788e-07	1.94756	0.943112	7.86898e-13	wild group II	ERR068913
rufipogon_W1725	Thailand	7.07432	376	2.84993	0.672821	5.63716e-06	0	NA	NA	3.18928	1.34644	9.09114e-21	wild group IIIa	ERR068748
rufipogon_W1943	China	19.3492	427	3.23606	1.03031	4.38793e-05	0	NA	NA	1.74155	0.793602	1.09717e-11	wild group IIIa	ERR120613
rufipogon_W2198	China	4.54752	298	9.00399	3.08675	9.48047e-06	0	NA	NA	1.0263	0.521425	0.672164	wild group IIIa	ERR068899
rufipogon_W3046	China	5.2147	378	9.62837	1.8561	4.24373e-08	0.509297	0.297591	4.73448e-19	1.16265	0.668529	0.0397829	wild group IIIa	ERR068985
rufipogon_W3048	China	4.68371	372	5.41732	1.51739	3.37534e-06	0	NA	NA	2.85145	1.02071	4.17069e-25	wild group IIIa	ERR068987
rufipogon_W3049	China	4.02676	371	6.46156	1.80986	2.43709e-06	0.59579	0.308176	1.169e-14	1.58706	0.826075	5.18314e-08	wild group IIIa	ERR068988
rufipogon_IRGC105705	Nepal	16.3185	262	0.921511	0.45045	0.59372	0.354902	0.164358	1.76034e-45	1.31402	0.432198	2.37056e-08	wild group IIIb	SRR1450140
rufipogon_IRGC93183	Nepal	12.1399	287	3.24922	1.21105	0.000156632	2.02755	0.753325	1.47129e-18	7.08728	1.13549	2.88255e-56	wild group IIIb	SRR1450144
rufipogon_W1294	Philippines	11.5976	212	1.55188	0.340688	0.000449036	0	NA	NA	4.49193	1.20206	8.27093e-38	wild group IIIb	SRR1016480
rufipogon_W1807	Sri Lanka	11.6114	229	0.746093	0.240772	0.00755649	0	NA	NA	2.27785	1.76786	2.71265e-08	wild group IIIb	SRR1016484
rufipogon_W2003	India	11.3279	220	0.828489	0.305596	0.106325	0	NA	NA	5.7157	1.55442	4.6125e-39	wild group IIIb	SRR1016486
rufipogon_W593	Malaysia	18.1699	227	5.0189	1.08747	3.7455e-07	0	NA	NA	2.97286	1.06377	1.17003e-25	wild group IIIb	SRR1016474
