# Supplementary material for: Tracking the origin of two genetic components associated with transposable element bursts in domesticated rice
Source: Nat Commun. 2019 Feb 7;10:641. doi: 10.1038/s41467-019-08451-3 (PMC6367367; doi:10.1038/s41467-019-08451-3)
Supplement: Supplementary file 6 — Source Data [file 41467_2019_8451_MOESM6_ESM.xlsx]

## Sheet: Figure 3b
Source Data for Figure 3b. Transposition frequency of mPing variants with mutations at the 5’ end in the yeast assay
Raw
Replicate	mPing control	mPingG1T	mPingG2T	mPingC3A	mPingA5C	mPingG6T	mPingT7G	mPingC8A	mPingA9C	mPingC10A	mPingA11C	mPingA12C	mPingT13G	mPingG14T	mPingG15T	mPingG16A	mPingG17T
1	329.8	23.2	19	42	92.6	188.2	116	76.1	150.3	81.1	95.9	373.4	15.2	39.5	157.6	6.4	116.9
2	339.8	54.2	29.6	146.3	192.2	337.9	86.4	133.3	150.7	195.2	78.9	231.9	14.1	35.3	54.8	153.3	108.9
3	334.3	42	15.9	76.2	303.1	325.9	94.9	51.1	152.6	NA	105.6	358.6	164.5	91.5	118	59.5	144.3
4	324.9	29	24.4	128.9	92.3	444.7	65.4	86.5	137.4	NA	18.5	250	155.6	207.9	181.1	14.1	129.82
5	394.4	52.6	29	76.7	NA	426.8	71.8	NA	255.3	NA	10.7	NA	10.9	143.5	217.9	83.5	87.5
6	378.76	53.2	32.9	170.8	NA	271.9	120.8	NA	87.9	NA	15.6	NA	313.5	168.6	237.6	23.5	88.5
7	NA	NA	NA	NA	NA	NA	NA	NA	NA	NA	NA	NA	NA	NA	NA	15.8	NA
8	NA	NA	NA	NA	NA	NA	NA	NA	NA	NA	NA	NA	NA	NA	NA	289.4	NA
9	NA	NA	NA	NA	NA	NA	NA	NA	NA	NA	NA	NA	NA	NA	NA	99.5	NA
Normalized
Replicate	mPing control	mPingG1T	mPingG2T	mPingC3A	mPingA5C	mPingG6T	mPingT7G	mPingC8A	mPingA9C	mPingC10A	mPingA11C	mPingA12C	mPingT13G	mPingG14T	mPingG15T	mPingG16A	mPingG17T
1	0.941479	0.0662289	0.0542392	0.119897	0.264345	0.537254	0.331145	0.217242	0.429061	0.231516	0.273765	1.06594	0.0433914	0.11276	0.4499	0.0182701	0.333714
2	0.970026	0.154725	0.084499	0.417642	0.548673	0.964602	0.246646	0.380531	0.430203	0.557237	0.225236	0.662004	0.0402512	0.100771	0.156437	0.437625	0.310876
3	0.954325	0.119897	0.0453897	0.217528	0.865258	0.930345	0.270911	0.145875	0.435627	NA	0.301456	1.02369	0.469597	0.261205	0.336854	0.169854	0.411933
4	0.927491	0.0827862	0.0696546	0.36797	0.263488	1.26948	0.186697	0.246931	0.392235	NA	0.0528119	0.713674	0.444191	0.593491	0.516985	0.0402512	0.370597
5	1.12589	0.150157	0.0827862	0.218955	NA	1.21838	0.204967	NA	0.728804	NA	0.0305452	NA	0.0311162	0.409649	0.622038	0.238367	0.249786
6	1.08124	0.15187	0.0939195	0.487582	NA	0.776192	0.344847	NA	0.250928	NA	0.0445333	NA	0.894947	0.481302	0.678276	0.0670854	0.252641
7	NA	NA	NA	NA	NA	NA	NA	NA	NA	NA	NA	NA	NA	NA	NA	0.0451042	NA
8	NA	NA	NA	NA	NA	NA	NA	NA	NA	NA	NA	NA	NA	NA	NA	0.826149	NA
9	NA	NA	NA	NA	NA	NA	NA	NA	NA	NA	NA	NA	NA	NA	NA	0.284042	NA

## Sheet: Supplementary Figure 5
Source Data for Supplementary Figure 5. Transposition frequency of mPing and mPingG16A using the Ping ORF1 and TPase proteins
Raw
Replicate	mPing control	mPingG16A
1	46.1	12.1212
2	61.4	18.3007
3	84.4	36
4	17.9487	17.5
5	22.1519	18.9781
6	53.3835	16.7785
Normalized
Replicate	mPing control	mPingG16A
1	0.969302	0.254861
2	1.291	0.384791
3	1.7746	0.756939
4	0.377391	0.367956
5	0.465767	0.399035
6	1.12244	0.352786
